# Supplementary material for: 2,2′-[(1,3,4-Thia­diazole-2,5-di­yl)bis­(sulfanedi­yl)]diaceto­nitrile
Source: Acta Crystallogr Sect E Struct Rep Online. 2013 Nov 30;69(Pt 12):o1855. doi: 10.1107/S1600536813032194 (PMC3885093; doi:10.1107/S1600536813032194)
Supplement: Supplementary file 1 [file e-69-o1855-sup1.cif]

##############################################################################
#                                                                            #
# This CIF contains the data in a paper accepted for publication in          #
# Acta Crystallographica Section E. It conforms to the requirements of       #
# Notes for Authors for Acta Crystallographica Section E, and has been       #
# peer reviewed under the auspices of the IUCr Commission on Journals.       #
#                                                                            #
# Full details of the Crystallographic Information File format               #
# are given in the paper "The Crystallographic Information File (CIF):       #
# a New Standard Archive File for Crystallography" by S. R. Hall, F. H.      #
# Allen and I. D. Brown [Acta Cryst. (1991), A47, 655-685].                  #
#                                                                            #
# The current version of the core CIF dictionary is obtainable from          #
# ftp://ftp.iucr.org/pub/cif_core.dic.                                       #
#                                                                            #
# Software is freely available for graphical display of the structure(s)     #
# in this CIF. For information consult the CIF software page                 #
# http://www.iucr.org/resources/cif/software.                                #
#                                                                            #
# This file may be used for bona fide research purposes within the           #
# scientific community so long as proper attribution is given to the journal # 
# article from which it was obtained.                                        #
#                                                                            #
##############################################################################
data_global
_audit_creation_method     'PLATON <TABLE ACC> option'
_journal_date_recd_electronic     2013-11-22
_journal_date_accepted     2013-11-26
_journal_name_full     'Acta Crystallographica, Section E'
_journal_year     2013
_journal_volume     69
_journal_issue     12
_journal_page_first     o1855
_journal_page_last     o1855
_journal_paper_category     QO
_journal_paper_doi     10.1107/S1600536813032194
_journal_coeditor_code     HG5363
_publ_contact_author_name
;
Mustafa R. Albayati
;
_publ_contact_author_address
;
Kirkuk University,
College of Science,
Department of Chemistry,
Kirkuk,
Iraq
;
_publ_contact_author_email     'shaabankamel@yahoo.com'
_publ_contact_author_fax     ?
_publ_contact_author_phone     ?
_publ_section_title
;
2,2'-[(1,3,4-Thiadiazole-2,5-diyl)bis(sulfanediyl)]diacetonitrile
;
loop_
    _publ_author_name
    _publ_author_address
    'Joel T. Mague'
;
Department of Chemistry,
Tulane University,
New Orleans,
LA 70118,
USA
;
    'Akkurt, Mehmet'
;
Department of Physics,
Faculty of Sciences,
Erciyes University,
38039 Kayseri,
Turkey
;
    'Mohamed, Shaaban K.'
;
Chemistry and Environmental Division,
Manchester Metropolitan University,
Manchester M1 5GD,
England
Chemistry Department,
Faculty of Science,
Minia University,
61519 El-Minia,
Egypt
;
    'Ahmed M. M. El-Saghier'
;
Department of Chemistry,
Faculty of Science,
Sohag University,
82524 Sohag,
Egypt.
;
    'Mustafa R. Albayati'
;
Kirkuk University,
College of Science,
Department of Chemistry,
Kirkuk,
Iraq
;
data_I
_database_code_depnum_ccdc_archive 'CCDC 973732'
_chemical_name_systematic
;
2,2'-[(1,3,4-Thiadiazole-2,5-diyl)bis(sulfanediyl)]diacetonitrile
;
_chemical_name_common     ?
_chemical_formula_moiety     'C6 H4 N4 S3'
_chemical_formula_sum     'C6 H4 N4 S3'
_chemical_formula_structural     ?
_chemical_formula_iupac     'C6 H4 N4 S3'
_chemical_formula_weight     228.34
_chemical_melting_point     ?
_symmetry_cell_setting     monoclinic
_symmetry_space_group_name_H-M     'P 21/c'
_symmetry_space_group_name_Hall     '-P 2ybc'
loop_
    _symmetry_equiv_pos_site_id
    _symmetry_equiv_pos_as_xyz
    1 x,y,z
    2 -x,1/2+y,1/2-z
    3 -x,-y,-z
    4 x,1/2-y,1/2+z
_cell_length_a     8.5305(7)
_cell_length_b     14.2102(11)
_cell_length_c     7.8803(6)
_cell_angle_alpha     90
_cell_angle_beta     104.3810(11)
_cell_angle_gamma     90
_cell_volume     925.32(13)
_cell_formula_units_Z     4
_cell_measurement_reflns_used     9961
_cell_measurement_theta_min     2.8516
_cell_measurement_theta_max     29.0665
_cell_measurement_temperature     150.(2)
_exptl_crystal_description     column
_exptl_crystal_colour     'pale gold'
_exptl_crystal_size_max     0.240
_exptl_crystal_size_mid     0.080
_exptl_crystal_size_min     0.060
_exptl_crystal_size_rad     ?
_exptl_crystal_density_diffrn     1.639
_exptl_crystal_density_meas     ?
_exptl_crystal_density_method     'Not Measured'
_exptl_crystal_F_000     464
_exptl_absorpt_coefficient_mu     0.755
_exptl_absorpt_correction_type     multi-scan
_exptl_absorpt_process_details     '(<i>SADABS</i>; Bruker, 2013)'
_exptl_absorpt_correction_T_min     0.82
_exptl_absorpt_correction_T_max     0.96
_exptl_special_details
;
;
_diffrn_ambient_temperature     150.(2)
_diffrn_radiation_type     MoK\a
_diffrn_radiation_wavelength     0.71073
_diffrn_radiation_monochromator     graphite
_diffrn_measurement_device_type     'Bruker SMART APEX CCD'
_diffrn_measurement_method     '\f and \w scans'
_diffrn_detector_area_resol_mean     8.3660
_diffrn_reflns_number     16625
_diffrn_reflns_av_R_equivalents     0.0403
_diffrn_reflns_av_sigmaI/netI     0.0249
_diffrn_reflns_theta_min     2.46
_diffrn_reflns_theta_max     29.14
_diffrn_reflns_theta_full     28.75
_diffrn_measured_fraction_theta_max     0.983
_diffrn_measured_fraction_theta_full     0.993
_diffrn_reflns_limit_h_min     -11
_diffrn_reflns_limit_h_max     11
_diffrn_reflns_limit_k_min     -19
_diffrn_reflns_limit_k_max     19
_diffrn_reflns_limit_l_min     -10
_diffrn_reflns_limit_l_max     10
_diffrn_reflns_reduction_process
;
;
_refine_special_details
;
Refinement on <i>F</i>^2^ for ALL reflections except those flagged by the user
for potential systematic errors. Weighted <i>R</i>-factors <i>wR</i> and all
goodnesses of fit <i>S</i> are based on <i>F</i>^2^, conventional
<i>R</i>-factors <i>R</i> are based on <i>F</i>, with <i>F</i> set to zero for
negative <i>F</i>^2^. The observed criterion of <i>F</i>^2^ > \s(<i>F</i>^2^)
is used only for calculating -<i>R</i>-factor-obs <i>etc</i>. and is not
relevant to the choice of reflections for refinement. <i>R</i>-factors based
on <i>F</i>^2^ are statistically about twice as large as those based on
<i>F</i>, and <i>R</i>-factors based on ALL data will be even larger.
;
_reflns_number_total     2450
_reflns_number_gt     2155
_reflns_threshold_expression     I>2\s(I)
_refine_ls_structure_factor_coef     Fsqd
_refine_ls_matrix_type     full
_refine_ls_R_factor_all     0.0343
_refine_ls_R_factor_gt     0.0288
_refine_ls_wR_factor_gt     0.0695
_refine_ls_wR_factor_ref     0.0743
_refine_ls_goodness_of_fit_ref     1.054
_refine_ls_restrained_S_all     1.054
_refine_ls_number_reflns     2450
_refine_ls_number_parameters     118
_refine_ls_number_restraints     0
_refine_ls_number_constraints     ?
_refine_ls_hydrogen_treatment     constr
_refine_ls_weighting_scheme     calc
_refine_ls_weighting_details
              'W=1/[\S^2^(FO^2^)+(0.0348P)^2^+0.4414P] Where P=(FO^2^+2FC^2^)/3'
_atom_sites_solution_hydrogens     geom
_atom_sites_solution_primary     ?
_atom_sites_solution_secondary     ?
_refine_ls_shift/su_max     0.000
_refine_ls_shift/su_mean     0.000
_refine_diff_density_max     0.560
_refine_diff_density_min     -0.242
_refine_ls_extinction_method     'none'
_refine_ls_abs_structure_details     ?
_refine_ls_abs_structure_Flack     .
loop_
    _atom_type_symbol
    _atom_type_description
    _atom_type_scat_dispersion_real
    _atom_type_scat_dispersion_imag
    _atom_type_scat_source
    C C 0.0033 0.0016 ' International Tables Vol C Tables 4.2.6.8 and 6.1.1.4'
    H H 0.0000 0.0000 ' International Tables Vol C Tables 4.2.6.8 and 6.1.1.4'
    N N 0.0061 0.0033 ' International Tables Vol C Tables 4.2.6.8 and 6.1.1.4'
    S S 0.1246 0.1234 ' International Tables Vol C Tables 4.2.6.8 and 6.1.1.4'
_computing_data_collection     '<i>APEX2</i> (Bruker, 2013)'
_computing_cell_refinement     '<i>SAINT</i> (Bruker, 2013)'
_computing_data_reduction     '<i>SAINT</i> (Bruker, 2013)'
_computing_structure_solution     '<i>SHELXT</i> (Sheldrick, 2008)'
_computing_structure_refinement     '<i>SHELXL2013</i> (Sheldrick, 2008)'
_computing_molecular_graphics     'ORTEP-3 for Windows (Farrugia, 2012)'
_computing_publication_material
                                'WinGX (Farrugia, 2012) and PLATON (Spek, 2009)'
loop_
    _atom_site_type_symbol
    _atom_site_label
    _atom_site_fract_x
    _atom_site_fract_y
    _atom_site_fract_z
    _atom_site_U_iso_or_equiv
    _atom_site_thermal_displace_type
    _atom_site_calc_flag
    _atom_site_refinement_flags
    _atom_site_occupancy
    _atom_site_disorder_assembly
    _atom_site_disorder_group
    S S1 0.24557(4) 0.24679(2) 0.77612(5) 0.01990(10)
                                                    Uani d . 1.000 . .
    S S2 0.35261(4) 0.45127(3) 0.80614(5) 0.02250(10)
                                                    Uani d . 1.000 . .
    S S3 -0.02136(4) 0.11179(3) 0.59651(5) 0.02170(10)
                                                     Uani d . 1.000 . .
    N N1 0.07063(16) 0.38153(9) 0.61222(18) 0.0246(4) Uani d . 1.000 . .
    N N2 -0.01784(15) 0.29982(9) 0.56140(18) 0.0232(4) Uani d . 1.000 . .
    N N3 0.31454(18) 0.46664(10) 0.33409(18) 0.0286(4) Uani d . 1.000 . .
    N N4 -0.40861(18) 0.23221(12) 0.5806(2) 0.0370(5) Uani d . 1.000 . .
    C C1 0.20800(17) 0.36440(10) 0.72254(19) 0.0188(4) Uani d . 1.000 . .
    C C2 0.05731(17) 0.22555(10) 0.63639(18) 0.0178(4) Uani d . 1.000 . .
    C C3 0.29143(18) 0.53720(10) 0.6312(2) 0.0223(4) Uani d . 1.000 . .
    C C4 0.30417(18) 0.49844(10) 0.4636(2) 0.0222(4) Uani d . 1.000 . .
    C C5 -0.20837(18) 0.14204(11) 0.4383(2) 0.0240(4) Uani d . 1.000 . .
    C C6 -0.32061(18) 0.19370(11) 0.5168(2) 0.0247(4) Uani d . 1.000 . .
    H H3A 0.17830 0.55670 0.62240 0.0270 Uiso c RU 1.000 . .
    H H3B 0.36100 0.59370 0.65920 0.0270 Uiso c RU 1.000 . .
    H H5A -0.18280 0.18080 0.34420 0.0290 Uiso c RU 1.000 . .
    H H5B -0.26140 0.08360 0.38420 0.0290 Uiso c RU 1.000 . .
loop_
    _atom_site_aniso_label
    _atom_site_aniso_U_11
    _atom_site_aniso_U_22
    _atom_site_aniso_U_33
    _atom_site_aniso_U_12
    _atom_site_aniso_U_13
    _atom_site_aniso_U_23
    S1 0.0170(2) 0.0195(2) 0.0210(2) -0.00040(10)
                                                0.00010(10)
                                                          0.00250(10)
    S2 0.0207(2) 0.0212(2) 0.0224(2) -0.00410(10)
                                                -0.00070(10)
                                                           0.00150(10)
    S3 0.0205(2) 0.0189(2) 0.0243(2) -0.00200(10)
                                                0.00290(10)
                                                          -0.00060(10)
    N1 0.0195(6) 0.0210(6) 0.0302(7) -0.0028(5) 0.0006(5) 0.0037(5)
    N2 0.0185(6) 0.0212(6) 0.0274(7) -0.0031(5) 0.0012(5) 0.0025(5)
    N3 0.0310(7) 0.0273(7) 0.0261(7) -0.0034(6) 0.0042(6) 0.0016(6)
    N4 0.0244(7) 0.0490(9) 0.0352(8) 0.0019(7) 0.0031(6) -0.0032(7)
    C1 0.0195(7) 0.0175(6) 0.0194(7) -0.0010(5) 0.0050(5) 0.0017(5)
    C2 0.0156(6) 0.0217(7) 0.0164(6) -0.0014(5) 0.0043(5) 0.0004(5)
    C3 0.0232(7) 0.0173(7) 0.0260(8) 0.0014(5) 0.0051(6) 0.0023(6)
    C4 0.0202(7) 0.0180(7) 0.0265(8) -0.0026(5) 0.0025(6) 0.0041(6)
    C5 0.0233(7) 0.0272(8) 0.0187(7) -0.0049(6) 0.0000(5) -0.0028(6)
    C6 0.0187(7) 0.0299(8) 0.0215(7) -0.0047(6) -0.0026(6) 0.0009(6)
_geom_special_details
;
Bond distances, angles <i>etc</i>. have been calculated using the rounded
fractional coordinates. All su's are estimated from the variances of the
(full) variance-covariance matrix. The cell e.s.d.'s are taken into account in
the estimation of distances, angles and torsion angles
;
loop_
    _geom_bond_atom_site_label_1
    _geom_bond_atom_site_label_2
    _geom_bond_site_symmetry_1
    _geom_bond_site_symmetry_2
    _geom_bond_distance
    _geom_bond_publ_flag
    S1 C1 . . 1.7340(15) no
    S1 C2 . . 1.7333(15) no
    S2 C1 . . 1.7538(15) no
    S2 C3 . . 1.8184(15) no
    S3 C2 . . 1.7486(15) no
    S3 C5 . . 1.8155(16) no
    N1 N2 . . 1.3885(19) no
    N1 C1 . . 1.297(2) no
    N2 C2 . . 1.2984(19) no
    N3 C4 . . 1.140(2) no
    N4 C6 . . 1.142(2) no
    C3 C4 . . 1.460(2) no
    C5 C6 . . 1.460(2) no
    C3 H3A . . 0.9900 no
    C3 H3B . . 0.9900 no
    C5 H5A . . 0.9900 no
    C5 H5B . . 0.9900 no
loop_
    _geom_angle_atom_site_label_1
    _geom_angle_atom_site_label_2
    _geom_angle_atom_site_label_3
    _geom_angle_site_symmetry_1
    _geom_angle_site_symmetry_2
    _geom_angle_site_symmetry_3
    _geom_angle
    _geom_angle_publ_flag
    C1 S1 C2 . . . 85.82(7) no
    C1 S2 C3 . . . 98.35(7) no
    C2 S3 C5 . . . 97.88(7) no
    N2 N1 C1 . . . 111.85(12) no
    N1 N2 C2 . . . 112.14(13) no
    S1 C1 S2 . . . 121.11(9) no
    S1 C1 N1 . . . 115.19(11) no
    S2 C1 N1 . . . 123.63(11) no
    S1 C2 S3 . . . 121.93(8) no
    S1 C2 N2 . . . 114.99(11) no
    S3 C2 N2 . . . 123.07(11) no
    S2 C3 C4 . . . 111.14(10) no
    N3 C4 C3 . . . 178.79(16) no
    S3 C5 C6 . . . 112.64(11) no
    N4 C6 C5 . . . 178.33(17) no
    S2 C3 H3A . . . 109.00 no
    S2 C3 H3B . . . 109.00 no
    C4 C3 H3A . . . 109.00 no
    C4 C3 H3B . . . 109.00 no
    H3A C3 H3B . . . 108.00 no
    S3 C5 H5A . . . 109.00 no
    S3 C5 H5B . . . 109.00 no
    C6 C5 H5A . . . 109.00 no
    C6 C5 H5B . . . 109.00 no
    H5A C5 H5B . . . 108.00 no
loop_
    _geom_torsion_atom_site_label_1
    _geom_torsion_atom_site_label_2
    _geom_torsion_atom_site_label_3
    _geom_torsion_atom_site_label_4
    _geom_torsion_site_symmetry_1
    _geom_torsion_site_symmetry_2
    _geom_torsion_site_symmetry_3
    _geom_torsion_site_symmetry_4
    _geom_torsion
    _geom_torsion_publ_flag
    C2 S1 C1 S2 . . . . -177.61(10) no
    C2 S1 C1 N1 . . . . -0.51(12) no
    C1 S1 C2 S3 . . . . 179.01(10) no
    C1 S1 C2 N2 . . . . 0.61(12) no
    C3 S2 C1 S1 . . . . 153.44(9) no
    C3 S2 C1 N1 . . . . -23.41(15) no
    C1 S2 C3 C4 . . . . -60.50(12) no
    C5 S3 C2 S1 . . . . -177.66(9) no
    C5 S3 C2 N2 . . . . 0.62(14) no
    C2 S3 C5 C6 . . . . -68.78(12) no
    C1 N1 N2 C2 . . . . 0.16(19) no
    N2 N1 C1 S1 . . . . 0.32(17) no
    N2 N1 C1 S2 . . . . 177.33(11) no
    N1 N2 C2 S1 . . . . -0.57(17) no
    N1 N2 C2 S3 . . . . -178.96(11) no
loop_
    _geom_hbond_atom_site_label_D
    _geom_hbond_atom_site_label_H
    _geom_hbond_atom_site_label_A
    _geom_hbond_site_symmetry_A
    _geom_hbond_distance_DH
    _geom_hbond_distance_HA
    _geom_hbond_distance_DA
    _geom_hbond_angle_DHA
    _geom_hbond_publ_flag
    C3 H3A N1 3_566 0.99 2.60 3.407(2) 139 yes
    C5 H5B N3 2_545 0.99 2.35 3.267(2) 153 yes
_iucr_refine_instructions_details
;
TITL S-2 in P2(1)/c
CELL  0.71073   8.5305  14.2102   7.8803   90.000  104.381   90.000
ZERR    4.00   0.00070   0.00110   0.00060   0.0000   0.0011   0.0000
LATT 1
SYMM -X, 1/2+Y, 1/2-Z
SFAC C  H  N  S
UNIT 24  16  16  12
L.S. 13
ACTA 57.5
BOND $H
FMAP 2
PLAN 5
SIZE 0.06 0.08 0.24
CONF
EQIV $1 -x, y+1/2, -z+3/2
HTAB C3 S3_$1
EQIV $2 -x, -y+1, -z+1
HTAB C3 N1_$2
HTAB C3 N2_$2
EQIV $3 -x, y-1/2, -z+1/2
HTAB C5 N3_$3
TEMP -123
WGHT    0.034800    0.441400
FVAR       0.57842
S1    4    0.245571    0.246793    0.776120    11.00000    0.01695    0.01946 =
         0.02098    0.00246    0.00010   -0.00042
S2    4    0.352610    0.451267    0.806136    11.00000    0.02070    0.02123 =
         0.02235    0.00151   -0.00069   -0.00413
S3    4   -0.021358    0.111792    0.596508    11.00000    0.02048    0.01893 =
         0.02433   -0.00058    0.00286   -0.00201
N1    3    0.070629    0.381529    0.612219    11.00000    0.01954    0.02104 =
         0.03024    0.00371    0.00060   -0.00281
N2    3   -0.017836    0.299824    0.561401    11.00000    0.01846    0.02123 =
         0.02739    0.00249    0.00122   -0.00310
N3    3    0.314544    0.466638    0.334093    11.00000    0.03101    0.02732 =
         0.02606    0.00161    0.00424   -0.00337
N4    3   -0.408607    0.232208    0.580586    11.00000    0.02437    0.04902 =
         0.03515   -0.00322    0.00308    0.00195
C1    1    0.208001    0.364400    0.722537    11.00000    0.01950    0.01746 =
         0.01941    0.00171    0.00498   -0.00104
C2    1    0.057315    0.225551    0.636385    11.00000    0.01563    0.02167 =
         0.01642    0.00037    0.00431   -0.00145
C3    1    0.291429    0.537203    0.631241    11.00000    0.02319    0.01726 =
         0.02603    0.00234    0.00515    0.00137
AFIX  23
H3A   2    0.178252    0.556671    0.622408    11.00000   -1.20000
H3B   2    0.361003    0.593686    0.659236    11.00000   -1.20000
AFIX   0
C4    1    0.304172    0.498442    0.463638    11.00000    0.02020    0.01798 =
         0.02650    0.00408    0.00253   -0.00259
C5    1   -0.208369    0.142041    0.438275    11.00000    0.02332    0.02721 =
         0.01869   -0.00276    0.00004   -0.00492
AFIX  23
H5A   2   -0.182840    0.180800    0.344236    11.00000   -1.20000
H5B   2   -0.261382    0.083605    0.384162    11.00000   -1.20000
AFIX   0
C6    1   -0.320607    0.193699    0.516771    11.00000    0.01865    0.02992 =
         0.02150    0.00092   -0.00263   -0.00466
HKLF 4
REM  S-2 in P2(1)/c
REM R1 =  0.0288 for    2155 Fo > 4sig(Fo)  and  0.0343 for all    2450 data
REM    118 parameters refined using      0 restraints
END
WGHT      0.0348      0.4414
REM Highest difference peak  0.560,  deepest hole -0.242,  1-sigma level  0.064
Q1    1   0.2332  0.3070  0.7433  11.00000  0.05    0.56
Q2    1   0.1432  0.2413  0.7161  11.00000  0.05    0.41
Q3    1   0.0092  0.1754  0.6083  11.00000  0.05    0.37
Q4    1   0.3203  0.4989  0.7089  11.00000  0.05    0.36
Q5    1  -0.1201  0.1198  0.5413  11.00000  0.05    0.34
;
