# Supplementary material for: 2,2′-[(1,3,4-Thia­diazole-2,5-di­yl)bis­(sulfanedi­yl)]diaceto­nitrile
Source: Acta Crystallogr Sect E Struct Rep Online. 2013 Nov 30;69(Pt 12):o1855. doi: 10.1107/S1600536813032194 (PMC3885093; doi:10.1107/S1600536813032194)
Supplement: Supplementary file 2 [file e-69-o1855-Isup2.hkl]

#
# h,k,l, Fc-squared, Fo-squared, sigma(Fo-squared), status flag
#
data_I
_shelx_title ' S-2 in P2(1)/c'
_shelx_refln_list_code          4
_shelx_F_calc_maximum      167.13
_exptl_crystal_F_000       464.00
_reflns_d_resolution_high  0.7298

loop_
 _space_group_symop_operation_xyz
 'x, y, z'
 '-x, y+1/2, -z+1/2'
 '-x, -y, -z'
 'x, -y-1/2, z-1/2'

_cell_length_a     8.5305
_cell_length_b    14.2102
_cell_length_c     7.8803
_cell_angle_alpha  90.000
_cell_angle_beta  104.381
_cell_angle_gamma  90.000

_shelx_F_squared_multiplier     1.000

loop_
 _refln_index_h
 _refln_index_k
 _refln_index_l
 _refln_F_squared_calc
 _refln_F_squared_meas
 _refln_F_squared_sigma
 _refln_observed_status
   1   0   0       2865.91       3123.78        82.63 o
   2   0   0       2957.53       3097.77        67.93 o
   3   0   0      20021.92      21336.08       452.61 o
   4   0   0       3091.43       3477.43        67.96 o
   5   0   0        801.27        805.16        17.74 o
   6   0   0        212.44        209.31         7.64 o
   7   0   0        267.49        251.08         6.07 o
   8   0   0        129.79        136.36         8.10 o
   9   0   0        341.76        387.86        23.76 o
  10   0   0        123.78        138.09         9.27 o
  11   0   0         26.38         23.01         4.18 o
   1   1   0       1715.09       1823.59        24.10 o
   2   1   0        835.05        907.94        12.22 o
   3   1   0       1907.85       2003.12        25.93 o
   4   1   0         39.16         47.02         3.14 o
   5   1   0        391.20        408.77         8.11 o
   6   1   0          1.86          3.57         0.75 o
   7   1   0       1275.46       1249.43        19.73 o
   8   1   0        902.34        907.11        16.73 o
   9   1   0        130.97        140.58         6.45 o
  10   1   0        284.23        307.63        11.11 o
  11   1   0        864.13        960.25        41.55 o
   0   2   0        451.97        475.38         8.91 o
   1   2   0       2807.23       2909.70        35.77 o
   2   2   0        335.64        393.90         6.13 o
   3   2   0       2466.66       2608.64        31.62 o
   4   2   0       2800.68       2808.98        34.46 o
   5   2   0       1234.05       1307.36        21.25 o
   6   2   0       3067.30       3130.35        44.49 o
   7   2   0         10.73         10.99         1.69 o
   8   2   0        262.16        270.16         8.14 o
   9   2   0          4.15          0.40         2.16 o
  10   2   0         77.73         86.98         8.97 o
  11   2   0        206.14        237.29        16.14 o
   1   3   0         44.92         24.58         1.34 o
   2   3   0       4684.98       5016.86        54.89 o
   3   3   0       3699.74       3901.02        40.01 o
   4   3   0         19.24         23.63         1.28 o
   5   3   0       5047.25       5071.68        64.49 o
   6   3   0          9.55          6.67         1.47 o
   7   3   0        138.53        138.11         6.31 o
   8   3   0        574.75        579.91        13.63 o
   9   3   0        569.80        595.68        16.90 o
  10   3   0        118.24        116.57        11.06 o
  11   3   0          8.90          5.98         4.18 o
   0   4   0       2161.44       2316.94        33.19 o
   1   4   0       7973.92       8246.35        86.18 o
   2   4   0       6876.86       7231.09        83.14 o
   3   4   0        539.19        652.73         9.38 o
   4   4   0         45.84         48.56         1.62 o
   5   4   0       1161.23       1232.42        17.82 o
   6   4   0        817.43        762.06        11.84 o
   7   4   0          0.49         -0.06         1.02 o
   8   4   0        104.54        111.55         4.33 o
   9   4   0         17.39         14.51         2.05 o
  10   4   0        383.96        424.10        25.41 o
   1   5   0       5718.02       5931.45        74.27 o
   2   5   0        778.81        729.82        13.18 o
   3   5   0        698.95        646.68        10.34 o
   4   5   0        950.84        989.51        19.03 o
   5   5   0          1.78          2.80         0.73 o
   6   5   0        812.42        765.07        14.12 o
   7   5   0          1.00          1.70         1.04 o
   8   5   0        399.81        395.15        10.05 o
   9   5   0       1512.85       1583.65        30.38 o
  10   5   0        101.92         96.83         5.73 o
   0   6   0       2862.40       2904.66        42.05 o
   1   6   0        206.21        194.67         3.67 o
   2   6   0        104.94        146.13         3.61 o
   3   6   0        159.54        135.66         3.03 o
   4   6   0        509.45        449.68         9.06 o
   5   6   0        565.20        568.25        11.30 o
   6   6   0        748.67        752.82        14.38 o
   7   6   0         45.11         45.59         3.33 o
   8   6   0        930.94        919.00        18.63 o
   9   6   0          0.27         -0.20         1.34 o
  10   6   0        505.32        518.08        15.72 o
   1   7   0        331.76        356.29         5.65 o
   2   7   0       1862.58       1936.31        21.79 o
   3   7   0       2476.30       2527.80        30.24 o
   4   7   0        165.56        135.31         5.16 o
   5   7   0       1922.49       1875.42        27.12 o
   6   7   0        378.96        375.95         9.28 o
   7   7   0       1039.14       1033.09        26.69 o
   8   7   0         24.20         23.22         2.90 o
   9   7   0         88.80        104.00         5.88 o
  10   7   0         98.29        114.35         7.08 o
   0   8   0       2843.04       2862.39        42.59 o
   1   8   0       2002.56       2051.18        21.61 o
   2   8   0         45.33         50.93         2.38 o
   3   8   0        206.96        217.25         6.97 o
   4   8   0       3404.95       3257.58        38.62 o
   5   8   0        336.65        270.69         6.97 o
   6   8   0       1346.89       1291.96        20.60 o
   7   8   0         47.73         47.81         4.16 o
   8   8   0         44.72         38.95         3.97 o
   9   8   0          2.81          2.44         2.47 o
  10   8   0          2.94          5.74         2.63 o
   1   9   0       2614.78       2590.10        27.16 o
   2   9   0         68.03         59.72         3.39 o
   3   9   0        497.37        446.54         9.37 o
   4   9   0        360.33        362.06         7.51 o
   5   9   0        141.38        142.22         5.08 o
   6   9   0        100.97         96.84         4.63 o
   7   9   0         15.30         12.94         2.58 o
   8   9   0        198.08        199.65         7.83 o
   9   9   0        271.35        293.03         9.98 o
   0  10   0        940.12        922.42        17.36 o
   1  10   0       2011.53       1992.30        22.69 o
   2  10   0       4563.86       4412.06        54.39 o
   3  10   0        214.59        222.84         5.96 o
   4  10   0        164.58        174.69         5.09 o
   5  10   0          0.03         -0.07         1.18 o
   6  10   0        526.01        512.35        11.28 o
   7  10   0       1100.79       1091.87        22.60 o
   8  10   0        230.45        246.33         9.09 o
   9  10   0         18.88         12.80         2.91 o
   1  11   0        753.92        716.02        12.70 o
   2  11   0          5.39          3.92         1.37 o
   3  11   0        261.88        235.63         7.67 o
   4  11   0        108.15        122.53         4.51 o
   5  11   0        631.83        638.39        13.29 o
   6  11   0        282.51        273.25         8.01 o
   7  11   0          0.57         -1.75         1.75 o
   8  11   0        137.02        154.95        10.10 o
   9  11   0        994.58       1007.40        36.67 o
   0  12   0       1128.19       1113.50        25.41 o
   1  12   0        156.53        142.47         4.98 o
   2  12   0        838.90        819.72        15.33 o
   3  12   0       1355.18       1303.59        20.43 o
   4  12   0        347.27        348.23         8.37 o
   5  12   0         31.12         20.84         2.91 o
   6  12   0       1225.77       1182.30        21.15 o
   7  12   0         83.10         79.06         5.04 o
   8  12   0        134.28        144.14         7.81 o
   1  13   0         49.96         50.55         3.70 o
   2  13   0        110.78        122.03         5.18 o
   3  13   0        821.70        815.11        15.79 o
   4  13   0         81.52         79.76         4.54 o
   5  13   0        540.22        549.14        12.76 o
   6  13   0        113.24        111.78         6.22 o
   7  13   0        195.07        200.50         8.20 o
   8  13   0         13.18         10.32         3.95 o
   0  14   0       1752.19       1817.27        76.55 o
   1  14   0         81.15         94.28         5.41 o
   2  14   0          9.53          9.62         2.05 o
   3  14   0        809.12        805.32        16.69 o
   4  14   0        421.53        443.26        10.91 o
   5  14   0          2.45          0.11         1.27 o
   6  14   0          0.05         -1.78         1.78 o
   7  14   0         29.11         25.57         3.37 o
   1  15   0        742.46        782.12        19.93 o
   2  15   0        228.58        251.00         8.81 o
   3  15   0        185.68        195.88         8.76 o
   4  15   0         22.36         22.44         2.78 o
   5  15   0         38.24         42.32         3.71 o
   6  15   0         26.76         18.36         3.51 o
   7  15   0        439.14        393.56        31.38 o
   0  16   0        611.46        655.81        57.50 o
   1  16   0         22.91         20.16         4.24 o
   2  16   0        128.58        139.86         8.91 o
   3  16   0         10.48          8.06         2.11 o
   4  16   0        164.50        173.64         7.67 o
   5  16   0         36.34         31.98         3.13 o
   6  16   0         56.06         47.51        11.82 o
   1  17   0         34.27         30.12         4.82 o
   2  17   0        179.91        201.68        10.64 o
   3  17   0        343.09        349.02        10.49 o
   4  17   0         97.78        112.15         6.45 o
   5  17   0        588.93        608.47        19.07 o
   0  18   0         20.24         25.30         5.92 o
   1  18   0         73.51         64.89         7.08 o
   2  18   0        910.64        969.15        41.80 o
   3  18   0        426.17        463.34        23.70 o
   4  18   0        150.41        179.32        14.37 o
   1  19   0         95.79        103.12        18.23 o
 -11   1   1         19.45         18.42         4.68 o
 -10   1   1         41.06         44.92         3.89 o
  -9   1   1         56.07         53.28         3.84 o
  -8   1   1        608.97        647.18        13.46 o
  -7   1   1        215.53        214.45         5.35 o
  -6   1   1        212.64        203.26         5.57 o
  -5   1   1       2494.71       2530.43        28.52 o
  -4   1   1        189.43        179.05         4.32 o
  -3   1   1        430.63        483.68         6.06 o
  -2   1   1       3153.51       3278.95        36.21 o
  -1   1   1        850.60        869.63        11.31 o
   0   1   1         69.43         65.63         2.25 o
   1   1   1       4229.74       4567.42        49.78 o
   2   1   1        118.52        116.85         3.06 o
   3   1   1       1032.41       1007.72        14.89 o
   4   1   1        520.60        547.81         8.84 o
   5   1   1        471.71        540.42        12.04 o
   6   1   1       1812.62       1828.21        27.12 o
   7   1   1          2.99          4.24         1.38 o
   8   1   1         33.32         34.29         3.21 o
   9   1   1        731.40        723.90        25.77 o
  10   1   1         45.36         41.25         6.58 o
 -11   2   1         13.72         15.72         4.94 o
 -10   2   1        338.48        359.16        10.94 o
  -9   2   1         15.19         12.47         2.44 o
  -8   2   1        122.46        123.52         5.98 o
  -7   2   1       2275.02       2268.95        35.66 o
  -6   2   1        422.27        438.41         7.14 o
  -5   2   1        427.99        382.85         6.16 o
  -4   2   1       1413.23       1374.66        17.75 o
  -3   2   1        840.14        919.99        10.82 o
  -2   2   1       3487.84       3655.39        40.40 o
  -1   2   1       2932.37       3054.61        35.70 o
   0   2   1        435.54        445.82         5.58 o
   1   2   1        311.96        355.41         4.66 o
   2   2   1         61.41         68.09         1.59 o
   3   2   1        107.28        129.42         4.50 o
   4   2   1        213.28        191.58         4.63 o
   5   2   1        521.15        524.99        11.01 o
   6   2   1        167.73        145.59         5.42 o
   7   2   1        217.00        230.10         6.67 o
   8   2   1         18.67         18.91         2.44 o
   9   2   1         11.29         13.02         3.87 o
  10   2   1         38.03         41.84         7.17 o
 -11   3   1        298.11        330.40        16.36 o
 -10   3   1         16.74         13.55         2.47 o
  -9   3   1        149.25        155.70         6.66 o
  -8   3   1        461.72        459.63        11.36 o
  -7   3   1         66.20         70.19         3.53 o
  -6   3   1        182.34        172.33         4.84 o
  -5   3   1        579.15        602.82         9.15 o
  -4   3   1        332.18        352.23         5.00 o
  -3   3   1        516.68        566.06         7.95 o
  -2   3   1       3147.51       3317.11        35.65 o
  -1   3   1         31.03         43.73         1.52 o
   0   3   1       3891.08       4098.32        43.37 o
   1   3   1        312.41        304.77         4.83 o
   2   3   1        177.92        192.13         4.09 o
   3   3   1        311.93        323.42         7.24 o
   4   3   1        132.96        118.62         2.59 o
   5   3   1         97.23         88.15         3.44 o
   6   3   1         21.18         20.50         2.49 o
   7   3   1        311.51        307.91         8.70 o
   8   3   1          7.32          6.03         1.76 o
   9   3   1         76.01         81.42         7.87 o
  10   3   1        284.05        306.04        19.13 o
 -11   4   1          0.21         -0.57         2.33 o
 -10   4   1        504.26        531.68        14.58 o
  -9   4   1         33.76         32.92         3.95 o
  -8   4   1         28.70         38.46         4.57 o
  -7   4   1       1076.40       1040.98        24.44 o
  -6   4   1         37.20         35.65         2.59 o
  -5   4   1        552.47        558.72         8.15 o
  -4   4   1       1961.04       2077.24        25.94 o
  -3   4   1          7.12          2.86         0.56 o
  -2   4   1       1295.99       1327.32        15.56 o
  -1   4   1          4.03          4.10         0.68 o
   0   4   1        132.11        125.66         2.50 o
   1   4   1       3924.39       3978.06        44.57 o
   2   4   1       1073.64       1284.88        15.32 o
   3   4   1        708.61        751.11         9.95 o
   4   4   1        732.34        765.72        13.74 o
   5   4   1        493.95        449.50         9.84 o
   6   4   1         58.02         61.89         2.47 o
   7   4   1        424.60        396.78         8.78 o
   8   4   1        419.04        410.36         9.18 o
   9   4   1         69.06         77.27         6.67 o
  10   4   1        224.69        256.72        18.23 o
 -11   5   1          0.04          1.90         2.25 o
 -10   5   1          7.64         10.34         2.49 o
  -9   5   1          0.02          0.39         1.59 o
  -8   5   1         43.74         35.87         3.24 o
  -7   5   1         98.83        102.37         4.78 o
  -6   5   1         54.29         67.13         3.51 o
  -5   5   1          0.19         -0.45         0.61 o
  -4   5   1        405.48        396.17         7.87 o
  -3   5   1        519.71        482.03         6.93 o
  -2   5   1          0.10          0.31         0.53 o
  -1   5   1        282.04        258.50         4.00 o
   0   5   1       1171.36       1231.64        13.63 o
   1   5   1       3508.64       3653.36        39.64 o
   2   5   1       1617.35       1667.81        19.16 o
   3   5   1       1934.82       2079.29        26.11 o
   4   5   1       3507.82       3615.36        43.59 o
   5   5   1       1467.15       1427.63        22.03 o
   6   5   1       1570.82       1541.79        24.61 o
   7   5   1       1177.94       1206.01        20.60 o
   8   5   1        407.71        437.48        10.22 o
   9   5   1        193.35        212.77         7.65 o
  10   5   1        196.08        180.80        16.14 o
 -10   6   1         79.54         86.48         5.73 o
  -9   6   1        759.14        775.31        18.19 o
  -8   6   1        974.76        965.75        20.85 o
  -7   6   1        174.90        166.96         6.09 o
  -6   6   1       3990.95       3769.53        49.78 o
  -5   6   1       1760.28       1759.12        25.24 o
  -4   6   1         65.47         69.76         3.02 o
  -3   6   1       3071.99       3192.90        34.05 o
  -2   6   1       3977.04       4312.05        45.17 o
  -1   6   1        246.99        263.33         4.23 o
   0   6   1          5.37         18.25         1.26 o
   1   6   1        602.62        633.81        11.05 o
   2   6   1          4.94         -0.07         0.62 o
   3   6   1        347.48        304.96         5.14 o
   4   6   1       1285.22       1185.61        18.90 o
   5   6   1          5.36          5.23         1.05 o
   6   6   1          2.84          1.59         1.31 o
   7   6   1        399.63        403.55        10.21 o
   8   6   1        217.41        234.52         8.10 o
   9   6   1         21.29         27.50         3.30 o
  10   6   1        224.68        226.72        15.54 o
 -10   7   1          0.09          0.53         1.86 o
  -9   7   1         61.64         60.01         6.08 o
  -8   7   1         22.34         19.65         3.33 o
  -7   7   1          9.06          3.45         1.66 o
  -6   7   1          2.44          2.54         1.14 o
  -5   7   1         48.72         37.86         2.83 o
  -4   7   1        451.98        414.04         7.03 o
  -3   7   1         67.20         73.37         2.59 o
  -2   7   1        568.45        578.20         7.99 o
  -1   7   1        846.03        889.60        10.62 o
   0   7   1        279.92        260.77         4.59 o
   1   7   1        342.28        388.23         7.77 o
   2   7   1       1951.01       2109.79        27.39 o
   3   7   1        325.87        319.26         6.34 o
   4   7   1        327.67        331.61         8.77 o
   5   7   1       2033.55       1949.20        29.55 o
   6   7   1         64.28         58.64         4.03 o
   7   7   1         29.60         30.69         3.25 o
   8   7   1        256.27        248.41         8.81 o
   9   7   1          6.13          9.13         2.14 o
  10   7   1         23.23         31.82         6.65 o
 -10   8   1         52.48         52.50         5.20 o
  -9   8   1        182.66        181.79         7.90 o
  -8   8   1        276.28        272.08         9.01 o
  -7   8   1        213.34        196.98         5.89 o
  -6   8   1         46.72         42.98         3.08 o
  -5   8   1        477.27        465.45         9.78 o
  -4   8   1         21.84         18.27         1.87 o
  -3   8   1        453.43        412.50         7.62 o
  -2   8   1         33.65         42.81         2.28 o
  -1   8   1        129.28        131.49         3.66 o
   0   8   1       1076.27       1081.86        13.14 o
   1   8   1          3.59          2.31         0.77 o
   2   8   1        438.60        430.28         8.07 o
   3   8   1          2.54          0.53         0.83 o
   4   8   1        118.40        139.54         7.68 o
   5   8   1        419.29        412.27         9.43 o
   6   8   1         11.04         13.82         1.84 o
   7   8   1        306.77        327.61        10.77 o
   8   8   1          2.56          2.20         1.79 o
   9   8   1          0.01         -1.73         1.73 o
  10   8   1        152.26        164.96        30.79 o
 -10   9   1         32.61         22.71         4.31 o
  -9   9   1         46.31         50.55         7.56 o
  -8   9   1        137.34        146.78         7.19 o
  -7   9   1         76.96         73.06         4.21 o
  -6   9   1         27.62         28.17         2.99 o
  -5   9   1          2.98          4.31         1.41 o
  -4   9   1        753.22        675.39        11.75 o
  -3   9   1          6.08          4.87         1.21 o
  -2   9   1          5.16          4.66         1.00 o
  -1   9   1       1870.83       1841.43        20.92 o
   0   9   1        108.28         89.14         2.96 o
   1   9   1          0.29         -0.11         0.74 o
   2   9   1       2977.00       2933.75        37.43 o
   3   9   1        209.13        179.70         5.22 o
   4   9   1        105.72        102.75         4.54 o
   5   9   1       1612.11       1561.23        25.58 o
   6   9   1          1.96          1.34         1.61 o
   7   9   1        397.87        421.96        11.13 o
   8   9   1        422.09        427.84        13.04 o
   9   9   1         67.81         74.02         6.95 o
  -9  10   1          0.71         -1.89         1.89 o
  -8  10   1         93.08         97.71         6.11 o
  -7  10   1        262.52        259.48         8.30 o
  -6  10   1        155.93        147.52         6.31 o
  -5  10   1         86.64         79.58         4.49 o
  -4  10   1        162.23        165.97         5.07 o
  -3  10   1        922.64        936.03        15.26 o
  -2  10   1         97.59         91.70         3.61 o
  -1  10   1        140.97        127.31         3.71 o
   0  10   1        435.36        439.71         8.29 o
   1  10   1          7.34          6.40         1.30 o
   2  10   1          0.63          1.44         1.15 o
   3  10   1         55.99         43.39         3.02 o
   4  10   1        133.48        133.25         4.36 o
   5  10   1         73.06         69.99         4.47 o
   6  10   1        141.23        135.12         5.59 o
   7  10   1         44.52         41.77         4.11 o
   8  10   1          1.09         -0.93         2.05 o
   9  10   1         42.92         43.39         5.76 o
  -9  11   1         12.46         12.81         4.36 o
  -8  11   1         84.20         79.13         5.88 o
  -7  11   1        124.48        123.37         5.77 o
  -6  11   1         76.09         74.33         4.91 o
  -5  11   1        804.05        789.36        14.43 o
  -4  11   1        121.20        123.19         4.58 o
  -3  11   1          7.60          7.64         1.56 o
  -2  11   1        518.07        488.35         9.46 o
  -1  11   1        585.83        532.42         9.81 o
   0  11   1        173.59        167.72         4.94 o
   1  11   1        177.66        138.23         5.03 o
   2  11   1        430.70        425.89         9.61 o
   3  11   1        110.65        112.14         4.61 o
   4  11   1         11.38         11.01         2.38 o
   5  11   1        198.87        200.47         7.01 o
   6  11   1         69.18         68.43         5.07 o
   7  11   1         15.44          8.57         2.59 o
   8  11   1        128.32        134.72         9.62 o
   9  11   1          3.02          9.56         7.17 o
  -9  12   1        226.10        185.28        22.72 o
  -8  12   1         54.96         46.23         3.91 o
  -7  12   1        130.22        115.98         6.00 o
  -6  12   1        624.93        602.23        14.14 o
  -5  12   1        108.35        115.16         4.63 o
  -4  12   1        409.03        398.44         9.17 o
  -3  12   1        688.79        702.03        13.94 o
  -2  12   1          0.67         -0.83         1.14 o
  -1  12   1          6.31          5.72         1.50 o
   0  12   1        311.61        292.60         8.29 o
   1  12   1         34.25         29.05         2.93 o
   2  12   1          1.84         -0.66         1.27 o
   3  12   1         29.17         23.97         2.67 o
   4  12   1        558.33        550.93        12.48 o
   5  12   1         44.55         40.33         3.61 o
   6  12   1        180.80        186.08         6.80 o
   7  12   1        223.15        212.32         7.20 o
   8  12   1          0.11          0.82         2.38 o
  -8  13   1         50.46         51.11         4.17 o
  -7  13   1          0.04         -0.45         1.71 o
  -6  13   1         28.96         22.76         3.18 o
  -5  13   1          4.52          4.04         2.30 o
  -4  13   1        154.40        139.13         6.43 o
  -3  13   1        164.09        177.01         6.38 o
  -2  13   1         39.33         31.29         3.13 o
  -1  13   1        303.91        315.75         9.10 o
   0  13   1         78.56         97.05         6.08 o
   1  13   1        607.25        634.24        13.26 o
   2  13   1          1.74          3.21         1.68 o
   3  13   1        435.73        452.64        12.04 o
   4  13   1        576.33        568.25        12.26 o
   5  13   1         85.66         92.76         5.65 o
   6  13   1        868.10        909.35        21.68 o
   7  13   1        130.52        143.67         7.82 o
  -8  14   1          3.33          6.61         4.70 o
  -7  14   1        471.77        489.18        13.28 o
  -6  14   1          1.62         -1.66         1.66 o
  -5  14   1         28.44         31.75         3.04 o
  -4  14   1        252.28        251.73         8.38 o
  -3  14   1         90.53         84.86         5.43 o
  -2  14   1        443.58        458.89        11.87 o
  -1  14   1         37.61         39.17         4.71 o
   0  14   1        846.00        868.10        20.86 o
   1  14   1         85.48         93.91         5.32 o
   2  14   1          2.25          3.07         1.76 o
   3  14   1        188.89        179.47         6.65 o
   4  14   1          5.31          1.23         1.51 o
   5  14   1         87.77         96.52         6.42 o
   6  14   1          0.52          1.89         1.84 o
   7  14   1         93.48         94.75        11.65 o
  -7  15   1          0.02          4.29         4.64 o
  -6  15   1         34.16         27.81         3.90 o
  -5  15   1        148.88        147.74         6.38 o
  -4  15   1          3.61          1.17         1.73 o
  -3  15   1         11.31          5.20         2.18 o
  -2  15   1        434.06        430.75        12.70 o
  -1  15   1        321.46        341.00        12.54 o
   0  15   1        117.86        130.01         7.67 o
   1  15   1         32.66         24.78         4.40 o
   2  15   1        137.16        132.77         6.52 o
   3  15   1        251.83        246.49        12.54 o
   4  15   1        100.64         97.70         5.34 o
   5  15   1         17.58         12.88         2.71 o
   6  15   1          0.02          1.69         2.17 o
  -6  16   1          0.87          1.24         3.66 o
  -5  16   1        536.80        524.89        16.01 o
  -4  16   1        832.98        872.17        18.88 o
  -3  16   1         19.39         15.08         2.86 o
  -2  16   1        152.14        157.71         9.60 o
  -1  16   1        141.05        154.28        10.69 o
   0  16   1         82.71         82.66         7.02 o
   1  16   1        663.46        650.37        20.26 o
   2  16   1         19.36         15.89         2.55 o
   3  16   1        191.98        181.26         7.34 o
   4  16   1        463.62        454.46        11.98 o
   5  16   1          9.73         12.18         2.78 o
   6  16   1        123.07        149.85        22.72 o
  -5  17   1        238.49        237.71        10.25 o
  -4  17   1          0.01          2.52         1.96 o
  -3  17   1          0.00         -0.95         2.47 o
  -2  17   1        326.07        337.34        15.64 o
  -1  17   1         50.98         51.19         6.55 o
   0  17   1        117.85        140.66        11.36 o
   1  17   1         95.34        113.74         9.12 o
   2  17   1         96.99        103.27         8.32 o
   3  17   1        645.94        682.68        15.62 o
   4  17   1        165.01        182.85         7.28 o
   5  17   1         22.79          9.22         6.13 o
  -4  18   1         14.64         23.87         5.88 o
  -3  18   1         79.37         78.34         7.98 o
  -2  18   1         31.65         23.68         4.64 o
  -1  18   1          6.03          5.53         2.56 o
   0  18   1         88.53        104.11         7.97 o
   1  18   1         91.39         99.76         9.23 o
   2  18   1          0.13          0.24         2.62 o
   3  18   1         13.24          7.99         3.98 o
  -2  19   1        185.51        221.75        30.19 o
  -1  19   1         22.21          4.55         4.23 o
   0  19   1         36.28         40.17         9.39 o
 -11   0   2        133.74        128.58        17.93 o
 -10   0   2         20.69         21.36         4.12 o
  -9   0   2       1583.52       1619.32        43.59 o
  -8   0   2       1370.29       1398.07        37.87 o
  -7   0   2        519.77        521.16        15.27 o
  -6   0   2         22.18         28.04         3.36 o
  -5   0   2        172.94        178.99         5.46 o
  -4   0   2        331.34        342.22         7.31 o
  -3   0   2          8.37         14.99         1.86 o
  -2   0   2      24686.71      25796.96       459.17 o
  -1   0   2         81.12         65.15         2.50 o
   0   0   2        714.80        708.87        13.26 o
   1   0   2       4064.65       4304.34        79.04 o
   2   0   2         35.13         23.96         1.16 o
   3   0   2        569.32        609.06        13.23 o
   4   0   2        433.35        411.04         8.63 o
   5   0   2         58.64         72.12         2.97 o
   6   0   2       1448.26       1401.71        32.22 o
   7   0   2       1929.35       1894.06        55.66 o
   8   0   2        205.88        230.98        11.26 o
   9   0   2        667.99        691.89        25.02 o
  10   0   2       2581.23       2748.94       101.62 o
 -11   1   2         82.68        103.88         6.11 o
 -10   1   2        514.05        556.47        18.80 o
  -9   1   2        176.74        188.60         7.17 o
  -8   1   2        172.76        178.54         6.19 o
  -7   1   2          7.95          7.36         1.46 o
  -6   1   2        785.94        779.82        14.18 o
  -5   1   2       2569.15       2550.95        28.88 o
  -4   1   2        176.79        161.32         3.58 o
  -3   1   2         20.45         30.33         1.52 o
  -2   1   2       6749.70       7035.33        81.01 o
  -1   1   2      27932.78      28227.76       258.82 o
   0   1   2       2748.60       3088.67        31.76 o
   1   1   2       1325.78       1421.96        19.79 o
   2   1   2       9166.62       9847.15        94.15 o
   3   1   2       4137.96       4467.26        52.57 o
   4   1   2         40.13         40.15         1.58 o
   5   1   2        108.48         87.94         2.46 o
   6   1   2        232.73        192.01         5.11 o
   7   1   2        357.66        390.26        10.68 o
   8   1   2          4.58          4.99         1.58 o
   9   1   2        476.00        517.13        13.86 o
  10   1   2         55.71         66.35         7.47 o
 -11   2   2         14.92         16.06         2.86 o
 -10   2   2         29.37         35.41         3.90 o
  -9   2   2         56.39         61.63         4.76 o
  -8   2   2        759.19        770.36        16.93 o
  -7   2   2        227.67        225.20         7.57 o
  -6   2   2       2779.27       2855.80        52.81 o
  -5   2   2        443.98        409.79         7.54 o
  -4   2   2        562.42        551.69         8.45 o
  -3   2   2       3308.18       3410.34        36.88 o
  -2   2   2       1315.11       1396.68        16.67 o
  -1   2   2        386.43        392.19         5.19 o
   0   2   2         83.42         99.99         2.09 o
   1   2   2        943.50       1010.25        12.50 o
   2   2   2       2041.27       2122.50        21.56 o
   3   2   2        437.23        481.92         8.36 o
   4   2   2       5626.07       5795.75        68.12 o
   5   2   2        704.04        701.67        12.30 o
   6   2   2        744.04        742.63        14.10 o
   7   2   2        681.95        683.75        19.85 o
   8   2   2          0.12          0.04         1.01 o
   9   2   2          3.19          2.02         1.41 o
  10   2   2         61.36         56.19         7.47 o
 -11   3   2        167.21        196.54         8.55 o
 -10   3   2          1.73          0.65         1.79 o
  -9   3   2          0.95          0.51         1.67 o
  -8   3   2         36.39         32.67         4.43 o
  -7   3   2       1668.91       1675.10        32.93 o
  -6   3   2         46.79         43.60         3.22 o
  -5   3   2        855.18        842.70        13.75 o
  -4   3   2       3010.44       2970.17        31.05 o
  -3   3   2        246.63        200.67         3.72 o
  -2   3   2        428.84        435.67         6.14 o
  -1   3   2       2216.69       2398.81        24.32 o
   0   3   2        519.01        601.86         7.81 o
   1   3   2       5968.49       6327.17        70.21 o
   2   3   2       1579.72       1677.26        17.57 o
   3   3   2       1597.31       1522.52        17.03 o
   4   3   2        995.77        983.91        13.98 o
   5   3   2       2669.28       2577.15        36.29 o
   6   3   2        342.84        330.63         7.70 o
   7   3   2        258.46        257.93         7.61 o
   8   3   2        347.25        353.39         9.60 o
   9   3   2         61.51         56.18         6.01 o
  10   3   2         16.47         19.05         4.81 o
 -11   4   2        170.56        191.96        13.73 o
 -10   4   2        782.00        825.32        20.85 o
  -9   4   2         61.54         60.90         4.83 o
  -8   4   2          0.00         -0.38         1.53 o
  -7   4   2        980.32        929.45        20.89 o
  -6   4   2        419.57        402.15         8.73 o
  -5   4   2         28.00         26.74         1.76 o
  -4   4   2        309.22        278.77         5.82 o
  -3   4   2         14.87         22.03         1.43 o
  -2   4   2       2262.39       2327.50        24.98 o
  -1   4   2       4505.03       4905.66        48.30 o
   0   4   2       2101.15       2088.04        22.49 o
   1   4   2        890.81        895.50        11.79 o
   2   4   2          0.42         -0.45         0.45 o
   3   4   2        543.54        531.06         8.25 o
   4   4   2       1790.48       1797.49        23.37 o
   5   4   2        282.11        264.30         6.57 o
   6   4   2         85.06         83.69         3.85 o
   7   4   2         91.79         96.10         4.72 o
   8   4   2       1990.53       2043.00        37.07 o
   9   4   2        343.45        335.32        10.23 o
  10   4   2        184.49        215.52        14.04 o
 -11   5   2        831.13        944.33        27.30 o
 -10   5   2         51.24         56.29         4.91 o
  -9   5   2        299.06        297.22        10.83 o
  -8   5   2        453.34        461.71        13.42 o
  -7   5   2        271.03        273.29         9.33 o
  -6   5   2        118.44        127.06         4.41 o
  -5   5   2        193.14        174.01         6.39 o
  -4   5   2        134.52        139.37         3.31 o
  -3   5   2       2800.25       2880.19        32.07 o
  -2   5   2        202.39        194.43         3.76 o
  -1   5   2       2769.97       2840.22        29.10 o
   0   5   2       3919.86       4175.48        41.68 o
   1   5   2       2130.45       2080.43        24.87 o
   2   5   2       3732.61       3935.02        43.46 o
   3   5   2       1043.19       1108.43        18.82 o
   4   5   2        457.99        445.81        10.71 o
   5   5   2         61.78         62.52         3.37 o
   6   5   2        427.40        419.35        12.01 o
   7   5   2        720.32        700.16        17.16 o
   8   5   2          1.32         -0.72         1.58 o
   9   5   2        987.32       1058.18        21.39 o
  10   5   2        103.37        105.81        20.62 o
 -11   6   2          0.84          3.34         5.02 o
 -10   6   2         40.95         42.54         4.57 o
  -9   6   2        309.18        302.06        10.88 o
  -8   6   2        250.75        260.28         9.71 o
  -7   6   2        246.28        215.54         7.70 o
  -6   6   2          1.72          1.98         1.28 o
  -5   6   2          0.25         -0.24         0.99 o
  -4   6   2         66.06         61.42         2.49 o
  -3   6   2         27.94         29.07         1.65 o
  -2   6   2       2847.02       2956.03        31.81 o
  -1   6   2         70.77         62.27         2.04 o
   0   6   2       2248.55       2330.51        24.58 o
   1   6   2        483.03        485.60         9.13 o
   2   6   2       1583.19       1553.48        18.61 o
   3   6   2        196.35        196.06         5.93 o
   4   6   2       1145.39       1107.13        18.12 o
   5   6   2        218.05        229.63         6.28 o
   6   6   2        715.33        704.51        15.99 o
   7   6   2          0.53          1.42         1.71 o
   8   6   2        119.36        128.63         6.98 o
   9   6   2         44.32         46.21         4.20 o
  10   6   2        345.02        316.50        30.79 o
 -10   7   2         62.06         63.26         5.54 o
  -9   7   2        123.78        127.28         7.03 o
  -8   7   2         25.29         26.95         3.84 o
  -7   7   2        505.68        478.89        10.98 o
  -6   7   2        738.36        667.92        13.93 o
  -5   7   2       2690.38       2514.48        39.34 o
  -4   7   2        663.11        672.20        11.77 o
  -3   7   2        571.45        569.65         9.14 o
  -2   7   2       3081.92       3087.23        33.51 o
  -1   7   2        808.14        763.32         9.89 o
   0   7   2       5493.80       5863.13        58.30 o
   1   7   2         64.51         60.46         2.30 o
   2   7   2          5.77          9.02         1.17 o
   3   7   2       5915.59       5879.86        69.62 o
   4   7   2        327.01        309.82        10.10 o
   5   7   2       1572.70       1551.69        24.59 o
   6   7   2        327.80        341.46        10.27 o
   7   7   2        488.68        458.70        13.79 o
   8   7   2        272.83        279.18        10.23 o
   9   7   2         81.28         90.74         6.68 o
 -10   8   2         25.52         20.60         3.50 o
  -9   8   2        146.11        153.93         8.19 o
  -8   8   2       1047.02       1028.87        24.91 o
  -7   8   2          0.33          2.54         1.45 o
  -6   8   2       1067.01        990.89        19.07 o
  -5   8   2        557.66        547.60        10.82 o
  -4   8   2        956.52        914.16        15.04 o
  -3   8   2       1302.57       1298.30        18.66 o
  -2   8   2        640.32        677.04        12.69 o
  -1   8   2         76.79         79.06         2.65 o
   0   8   2         32.55         33.21         2.04 o
   1   8   2        166.17        175.62         4.18 o
   2   8   2        966.01        919.99        15.18 o
   3   8   2         61.51         57.65         3.08 o
   4   8   2       1520.18       1452.01        23.61 o
   5   8   2        374.55        389.41         9.21 o
   6   8   2        375.99        364.60        14.88 o
   7   8   2          9.75          6.74         2.49 o
   8   8   2        102.16         96.60         6.41 o
   9   8   2          8.25         12.64         3.01 o
 -10   9   2         15.41         15.03         4.72 o
  -9   9   2         11.42         11.44         3.09 o
  -8   9   2        278.48        287.05        11.21 o
  -7   9   2        419.64        389.98        10.51 o
  -6   9   2         21.10         16.72         2.52 o
  -5   9   2        468.24        428.27         9.54 o
  -4   9   2        641.57        614.44        11.64 o
  -3   9   2       2262.08       2198.25        29.53 o
  -2   9   2        469.45        487.90         9.49 o
  -1   9   2       2198.24       2201.09        26.44 o
   0   9   2        839.45        817.38        11.47 o
   1   9   2       1301.16       1257.58        17.48 o
   2   9   2        504.53        479.26         9.70 o
   3   9   2        128.19        104.19         3.96 o
   4   9   2          0.68         -0.97         1.28 o
   5   9   2        145.60        137.35         6.10 o
   6   9   2        405.29        405.10        10.36 o
   7   9   2        239.89        233.25         9.83 o
   8   9   2         51.17         47.28         5.29 o
   9   9   2        293.88        284.22        13.04 o
  -9  10   2        238.18        235.39        10.71 o
  -8  10   2         21.23         17.91         2.52 o
  -7  10   2        659.05        637.22        14.89 o
  -6  10   2         29.07         18.94         2.80 o
  -5  10   2        238.76        221.33         6.57 o
  -4  10   2        238.59        215.01         6.27 o
  -3  10   2       1421.49       1385.68        21.71 o
  -2  10   2       2307.26       2310.40        31.03 o
  -1  10   2         83.08         77.09         3.32 o
   0  10   2       4763.86       4732.97        55.54 o
   1  10   2        181.11        167.07         5.12 o
   2  10   2         31.00         21.71         2.42 o
   3  10   2       1140.02       1098.65        18.12 o
   4  10   2        308.82        303.04         8.45 o
   5  10   2        321.98        318.39         8.89 o
   6  10   2         27.33         22.42         2.79 o
   7  10   2         68.86         64.31         6.32 o
   8  10   2       1063.87       1100.33        25.61 o
  -9  11   2         10.18          4.02         2.97 o
  -8  11   2        498.87        464.52        13.14 o
  -7  11   2        587.31        572.20        14.24 o
  -6  11   2          4.72          5.61         2.14 o
  -5  11   2         83.98         79.60         4.49 o
  -4  11   2       1218.94       1146.36        19.31 o
  -3  11   2       1738.14       1683.72        25.84 o
  -2  11   2        751.97        704.04        13.43 o
  -1  11   2        212.01        208.01         5.64 o
   0  11   2       1539.35       1532.53        22.49 o
   1  11   2       3113.21       3015.08        41.81 o
   2  11   2        498.93        470.62        10.29 o
   3  11   2          1.06          1.18         1.19 o
   4  11   2        130.42        108.05         4.05 o
   5  11   2        992.73        953.83        18.70 o
   6  11   2         36.26         29.57         3.44 o
   7  11   2        629.78        665.49        19.74 o
   8  11   2          3.88         -2.77         2.84 o
  -8  12   2        207.09        201.45         9.53 o
  -7  12   2         47.45         42.77         4.27 o
  -6  12   2       1041.01       1029.83        21.65 o
  -5  12   2        568.20        528.31        12.18 o
  -4  12   2        564.05        535.43        13.50 o
  -3  12   2        547.78        537.67        12.37 o
  -2  12   2        131.78        123.06         5.00 o
  -1  12   2        500.00        504.65        11.75 o
   0  12   2         43.45         41.07         3.43 o
   1  12   2        253.45        256.54         7.91 o
   2  12   2        206.28        209.81         7.09 o
   3  12   2         14.02         15.29         2.23 o
   4  12   2       1441.46       1457.92        23.41 o
   5  12   2         38.18         39.56         3.89 o
   6  12   2         66.49         60.34         5.95 o
   7  12   2        398.30        430.09        11.74 o
  -8  13   2        107.46         98.13         7.84 o
  -7  13   2        320.09        314.09        10.51 o
  -6  13   2          7.80          3.83         2.69 o
  -5  13   2        940.69        908.63        21.28 o
  -4  13   2        127.08        131.78         5.95 o
  -3  13   2         88.23         79.59         5.67 o
  -2  13   2        231.54        234.52         7.29 o
  -1  13   2          2.12          1.23         1.64 o
   0  13   2          0.86          1.05         1.66 o
   1  13   2         52.63         61.44         4.65 o
   2  13   2          1.80          1.94         1.61 o
   3  13   2        600.81        646.33        14.41 o
   4  13   2         77.61         79.31         4.41 o
   5  13   2        259.71        263.97         8.83 o
   6  13   2        442.50        487.21        18.17 o
   7  13   2        135.14        132.12         6.55 o
  -8  14   2         43.88         36.46        11.96 o
  -7  14   2         10.74         10.68         2.85 o
  -6  14   2         69.32         66.14         6.24 o
  -5  14   2          0.95          0.83         1.74 o
  -4  14   2        157.04        175.97         6.96 o
  -3  14   2         27.85         27.45         3.52 o
  -2  14   2        636.89        664.72        15.12 o
  -1  14   2          8.26          6.87         3.01 o
   0  14   2        496.10        502.15        14.74 o
   1  14   2        521.21        524.79        13.02 o
   2  14   2        811.93        845.07        17.76 o
   3  14   2         12.01          7.18         1.96 o
   4  14   2         16.50         12.82         2.22 o
   5  14   2        161.72        159.02         7.14 o
   6  14   2        594.22        643.73        26.19 o
   7  14   2        114.45        118.20        16.26 o
  -7  15   2         29.51         40.95        12.85 o
  -6  15   2        145.97        148.43        13.46 o
  -5  15   2        106.64        116.92         6.69 o
  -4  15   2        545.01        526.33        17.66 o
  -3  15   2         25.25         22.26         3.23 o
  -2  15   2         80.56         92.72         8.05 o
  -1  15   2       2277.41       2385.25        45.16 o
   0  15   2          0.44         -1.53         2.04 o
   1  15   2          6.77          4.67         2.66 o
   2  15   2       1149.24       1210.11        23.34 o
   3  15   2         96.70         94.99         6.03 o
   4  15   2         11.13          4.16         2.09 o
   5  15   2         17.36         19.06         3.49 o
   6  15   2         16.53          1.58         5.23 o
  -6  16   2        114.18        105.04        10.06 o
  -5  16   2        290.15        270.75        10.38 o
  -4  16   2        197.19        214.13         8.77 o
  -3  16   2        185.74        193.17        12.35 o
  -2  16   2        203.13        189.56         9.98 o
  -1  16   2         55.72         56.18         5.73 o
   0  16   2         60.61         50.62         5.38 o
   1  16   2         89.30        108.31         8.64 o
   2  16   2        123.46        132.69         8.49 o
   3  16   2         20.28         22.39         3.63 o
   4  16   2         22.05         17.43         2.65 o
   5  16   2          4.73         -1.45         3.16 o
  -5  17   2         81.54         77.28         8.53 o
  -4  17   2        504.49        516.45        20.61 o
  -3  17   2        247.18        257.33        13.03 o
  -2  17   2          0.06          1.56         2.65 o
  -1  17   2         14.15          6.80         2.84 o
   0  17   2          4.05          6.53         2.68 o
   1  17   2        589.73        625.15        20.52 o
   2  17   2        333.40        348.81        12.88 o
   3  17   2        456.20        482.83        13.37 o
   4  17   2         24.60         15.24         2.95 o
  -4  18   2        314.89        343.10        30.49 o
  -3  18   2         47.16         41.33         7.29 o
  -2  18   2         18.98         10.70         3.77 o
  -1  18   2         10.27         11.40         3.53 o
   0  18   2        106.78        114.65         8.47 o
   1  18   2         97.01        104.81         9.61 o
   2  18   2        210.52        238.37        20.03 o
   3  18   2          1.09          3.27         4.16 o
  -1  19   2        102.20         99.62        15.39 o
 -11   1   3        195.35        217.95        10.24 o
 -10   1   3         64.04         71.06         5.76 o
  -9   1   3        125.52        122.79         6.38 o
  -8   1   3       1523.45       1566.42        27.86 o
  -7   1   3         29.90         29.46         2.84 o
  -6   1   3        233.01        219.93         6.54 o
  -5   1   3       1792.76       1770.31        21.53 o
  -4   1   3          0.30          0.15         0.50 o
  -3   1   3       2058.07       2034.79        24.21 o
  -2   1   3       1772.17       1862.93        18.80 o
  -1   1   3        867.36        925.37        10.17 o
   0   1   3        102.66         76.68         1.79 o
   1   1   3        104.30        122.59         4.33 o
   2   1   3         59.12         52.66         1.70 o
   3   1   3         49.55         40.55         1.34 o
   4   1   3        830.70        814.01        16.16 o
   5   1   3        187.13        170.18         5.84 o
   6   1   3        265.12        275.89         8.60 o
   7   1   3        280.51        291.08         9.19 o
   8   1   3         51.03         64.52         5.65 o
   9   1   3          1.29          2.66         1.65 o
  10   1   3        244.80        247.94        13.06 o
 -11   2   3         24.76         28.99         4.21 o
 -10   2   3          6.59          9.43         2.41 o
  -9   2   3        109.96        128.62         7.57 o
  -8   2   3          1.25         -0.03         1.45 o
  -7   2   3         87.17         81.66         4.86 o
  -6   2   3        608.47        583.25         9.90 o
  -5   2   3          2.85          1.85         0.68 o
  -4   2   3        307.28        298.94         6.96 o
  -3   2   3       1237.42       1174.08        15.06 o
  -2   2   3        210.92        246.61         3.92 o
  -1   2   3        545.86        530.79         7.33 o
   0   2   3       1403.43       1435.92        16.10 o
   1   2   3         54.11         67.47         1.88 o
   2   2   3       2028.25       2083.25        22.56 o
   3   2   3       1145.45       1204.26        15.20 o
   4   2   3         35.90         37.01         3.30 o
   5   2   3       1475.52       1453.97        26.53 o
   6   2   3        454.35        474.02        11.75 o
   7   2   3         85.61         88.13         4.68 o
   8   2   3        343.78        351.52        10.83 o
   9   2   3         13.17         16.45         3.89 o
  10   2   3          9.54         15.42         5.22 o
 -11   3   3         35.35         47.24         5.27 o
 -10   3   3         53.12         48.76         5.14 o
  -9   3   3          1.12          0.45         1.73 o
  -8   3   3         31.36         33.16         5.59 o
  -7   3   3        558.52        551.43        14.57 o
  -6   3   3         37.61         40.38         2.79 o
  -5   3   3         12.18         12.62         1.24 o
  -4   3   3       2144.70       2192.56        26.81 o
  -3   3   3        359.47        393.13         7.41 o
  -2   3   3          0.73          0.92         0.54 o
  -1   3   3        632.49        591.77         7.53 o
   0   3   3        365.14        374.60         5.53 o
   1   3   3        269.50        303.21         6.41 o
   2   3   3       1413.98       1491.00        16.85 o
   3   3   3        697.31        725.81        10.31 o
   4   3   3         28.52         23.88         2.36 o
   5   3   3         21.28         34.10         3.09 o
   6   3   3         61.05         50.30         3.88 o
   7   3   3        152.87        139.94         5.84 o
   8   3   3          7.11         10.36         2.06 o
   9   3   3        225.76        232.66        20.23 o
 -11   4   3         24.03         25.96         3.96 o
 -10   4   3         69.20         75.11         5.59 o
  -9   4   3        513.00        516.35        15.17 o
  -8   4   3         14.20         20.23         3.18 o
  -7   4   3         21.89         20.44         4.20 o
  -6   4   3       1122.58       1061.54        20.34 o
  -5   4   3         40.83         39.46         2.05 o
  -4   4   3         72.97         66.71         2.31 o
  -3   4   3       1240.24       1228.61        15.20 o
  -2   4   3        219.24        227.37         4.00 o
  -1   4   3        767.18        768.04         9.44 o
   0   4   3       1417.39       1422.79        15.74 o
   1   4   3          0.08          0.15         0.61 o
   2   4   3        541.71        566.31         8.37 o
   3   4   3        452.16        457.84        10.27 o
   4   4   3        108.63        112.88         3.33 o
   5   4   3        761.06        726.55        18.55 o
   6   4   3         28.12         29.75         3.95 o
   7   4   3         20.12         21.84         2.89 o
   8   4   3        392.22        419.90        11.83 o
   9   4   3         42.92         46.60         4.42 o
 -11   5   3         74.45         60.35         7.15 o
 -10   5   3        136.39        133.18         7.93 o
  -9   5   3        386.22        395.11        13.06 o
  -8   5   3        477.29        479.14        14.20 o
  -7   5   3       1092.53       1010.45        19.96 o
  -6   5   3        648.60        632.44        14.13 o
  -5   5   3        340.06        349.77         8.19 o
  -4   5   3       1499.36       1485.15        20.03 o
  -3   5   3       1208.10       1231.45        14.83 o
  -2   5   3        153.44        153.01         3.50 o
  -1   5   3        182.77        219.90         4.08 o
   0   5   3          9.60         13.41         1.19 o
   1   5   3        110.84        125.31         4.19 o
   2   5   3        679.80        718.80        13.74 o
   3   5   3        230.39        208.85         5.54 o
   4   5   3        761.15        717.71        13.10 o
   5   5   3        353.00        340.73        11.94 o
   6   5   3         63.89         68.51         4.63 o
   7   5   3        180.94        176.03         7.13 o
   8   5   3        125.05        131.78         6.15 o
   9   5   3         55.65         66.96         4.83 o
 -10   6   3        100.35        103.80         7.02 o
  -9   6   3          2.20         -0.52         1.91 o
  -8   6   3        659.38        654.90        18.01 o
  -7   6   3        178.48        174.75         6.44 o
  -6   6   3          3.03          2.06         1.40 o
  -5   6   3       1519.50       1492.92        23.17 o
  -4   6   3        392.74        388.33         7.38 o
  -3   6   3         84.97         83.97         2.75 o
  -2   6   3       2244.75       2298.42        25.65 o
  -1   6   3        151.29        147.51         3.37 o
   0   6   3          3.09          2.89         0.70 o
   1   6   3       4824.97       4933.08        53.74 o
   2   6   3        137.76        145.93         4.99 o
   3   6   3        518.91        515.32         8.36 o
   4   6   3       3747.95       3545.69        53.31 o
   5   6   3        156.41        146.85         5.00 o
   6   6   3        699.29        698.17        17.96 o
   7   6   3        820.34        845.96        21.00 o
   8   6   3         19.30         19.06         3.24 o
   9   6   3        202.41        233.61        11.53 o
 -10   7   3         10.22         10.76         3.26 o
  -9   7   3        192.95        201.49         9.90 o
  -8   7   3          4.38          2.55         2.08 o
  -7   7   3        604.48        577.05        14.11 o
  -6   7   3         33.94         31.78         3.17 o
  -5   7   3        144.75        130.63         4.58 o
  -4   7   3        944.68        930.68        16.08 o
  -3   7   3        411.68        438.34         7.83 o
  -2   7   3          8.38          8.94         1.19 o
  -1   7   3        540.36        606.36         8.58 o
   0   7   3        364.40        372.86         6.64 o
   1   7   3         71.33         51.60         2.55 o
   2   7   3         80.16         90.92         3.78 o
   3   7   3        659.25        609.01         9.93 o
   4   7   3        197.42        184.26         6.19 o
   5   7   3         87.36         93.28         4.64 o
   6   7   3         48.34         46.67         5.00 o
   7   7   3         88.00         80.33         6.15 o
   8   7   3         45.91         45.26         5.72 o
   9   7   3        146.57        145.05        15.04 o
 -10   8   3         30.78         26.10         4.27 o
  -9   8   3        118.99        123.24         8.45 o
  -8   8   3          3.08          2.69         1.98 o
  -7   8   3         86.47         88.19         5.24 o
  -6   8   3         25.93         27.19         3.08 o
  -5   8   3        481.38        447.16         9.84 o
  -4   8   3         21.14         19.68         2.28 o
  -3   8   3          0.93          0.98         0.96 o
  -2   8   3       1204.23       1177.95        15.23 o
  -1   8   3         31.01         28.62         2.00 o
   0   8   3          9.62          6.94         1.13 o
   1   8   3        559.58        524.30        11.03 o
   2   8   3        172.58        152.62         5.53 o
   3   8   3          3.68          1.66         1.06 o
   4   8   3        108.04        110.57         4.99 o
   5   8   3         55.00         57.14         4.25 o
   6   8   3         53.36         52.14         5.41 o
   7   8   3         37.26         39.03         4.50 o
   8   8   3         19.76         21.99         3.65 o
   9   8   3         77.27         61.87        16.74 o
 -10   9   3        401.13        451.57        40.05 o
  -9   9   3        164.60        185.66        16.99 o
  -8   9   3         28.82         15.31         2.46 o
  -7   9   3        605.16        588.74        15.07 o
  -6   9   3        430.64        407.11        10.17 o
  -5   9   3         19.68         13.59         2.07 o
  -4   9   3       1103.48       1042.78        18.37 o
  -3   9   3        315.79        309.44         7.14 o
  -2   9   3         17.49         17.72         1.84 o
  -1   9   3       1147.29       1082.19        15.13 o
   0   9   3         13.54         12.53         1.63 o
   1   9   3         10.87          9.14         1.47 o
   2   9   3        144.89        126.41         4.55 o
   3   9   3        398.27        413.64         8.95 o
   4   9   3        146.89        144.92         7.63 o
   5   9   3        129.69        115.45         5.94 o
   6   9   3        588.46        592.86        14.11 o
   7   9   3        192.92        181.71         8.85 o
   8   9   3        140.00        129.33        10.03 o
  -9  10   3          1.77         -0.43         2.45 o
  -8  10   3          0.17         -0.26         1.62 o
  -7  10   3         72.00         74.14         6.75 o
  -6  10   3        107.05        104.81         4.46 o
  -5  10   3        178.49        160.93         5.79 o
  -4  10   3         59.87         51.47         3.88 o
  -3  10   3        346.52        342.45         9.29 o
  -2  10   3        292.09        307.21         7.33 o
  -1  10   3         20.92         12.55         1.69 o
   0  10   3        376.91        360.09         8.03 o
   1  10   3        182.52        205.60         6.14 o
   2  10   3        197.11        197.98         6.07 o
   3  10   3        177.40        173.65         5.53 o
   4  10   3         84.83         89.59         5.47 o
   5  10   3        147.96        157.21         8.33 o
   6  10   3         94.39         95.64         5.35 o
   7  10   3         84.10         76.20         8.46 o
   8  10   3          0.49         -0.77         3.61 o
  -9  11   3          4.02          4.20         2.74 o
  -8  11   3        327.08        286.70        10.28 o
  -7  11   3        594.44        563.85        15.47 o
  -6  11   3         64.22         62.64         3.76 o
  -5  11   3        172.40        168.04         6.18 o
  -4  11   3        336.93        323.42         8.91 o
  -3  11   3        152.01        136.34         5.55 o
  -2  11   3         69.30         68.87         4.40 o
  -1  11   3        166.26        147.25         6.14 o
   0  11   3         29.13         28.08         2.72 o
   1  11   3         11.32         13.90         2.24 o
   2  11   3         83.24         84.56         4.71 o
   3  11   3        280.08        291.22         7.79 o
   4  11   3        441.70        451.23        12.57 o
   5  11   3         75.09         71.01         5.52 o
   6  11   3        494.39        479.69        18.35 o
   7  11   3         50.69         44.72         5.63 o
  -9  12   3          0.00         -4.78         4.78 o
  -8  12   3         48.38         49.91         5.04 o
  -7  12   3         39.66         32.88         4.24 o
  -6  12   3         22.34         21.04         2.58 o
  -5  12   3         39.46         44.24         4.21 o
  -4  12   3        174.65        168.02         6.82 o
  -3  12   3         29.46         32.15         3.36 o
  -2  12   3         16.74         15.29         2.34 o
  -1  12   3         82.10         85.91         5.06 o
   0  12   3         76.29         90.78         4.76 o
   1  12   3        432.51        450.55        11.24 o
   2  12   3          0.27          0.94         1.47 o
   3  12   3        359.99        359.98         9.31 o
   4  12   3        821.26        853.42        19.07 o
   5  12   3         19.28         12.66         2.68 o
   6  12   3        295.59        305.57        10.72 o
   7  12   3        179.31        188.75        15.40 o
  -8  13   3        636.82        606.40        17.40 o
  -7  13   3         78.51         79.97         6.76 o
  -6  13   3        107.73        114.59         5.61 o
  -5  13   3        976.74        956.39        20.29 o
  -4  13   3        173.39        169.78         7.16 o
  -3  13   3         29.58         32.99         3.49 o
  -2  13   3        395.38        403.80        11.62 o
  -1  13   3          3.99          3.35         2.06 o
   0  13   3          0.87          0.57         1.65 o
   1  13   3          8.19          6.83         1.96 o
   2  13   3         47.84         49.52         4.25 o
   3  13   3         26.61         23.86         3.04 o
   4  13   3        284.39        280.18         7.82 o
   5  13   3         19.93         18.87         3.87 o
   6  13   3          1.37          0.90         2.00 o
  -7  14   3         27.25         14.97         4.00 o
  -6  14   3         39.83         41.95         4.24 o
  -5  14   3        154.01        164.97         7.30 o
  -4  14   3         58.89         47.06         4.66 o
  -3  14   3          7.71          6.31         2.06 o
  -2  14   3        943.66        978.23        23.59 o
  -1  14   3         84.44         82.87         6.85 o
   0  14   3        114.21        123.21         7.82 o
   1  14   3        289.57        287.38         9.21 o
   2  14   3         81.94         92.29         7.63 o
   3  14   3         77.94         75.13         5.10 o
   4  14   3          3.15          0.46         1.72 o
   5  14   3        366.16        368.51        14.10 o
   6  14   3         30.70         29.11         7.97 o
  -6  15   3         53.26         58.59         4.54 o
  -5  15   3        272.47        264.94         9.53 o
  -4  15   3         18.27         13.23         3.44 o
  -3  15   3        125.75        125.18         9.75 o
  -2  15   3         40.07         37.90         4.64 o
  -1  15   3        378.65        393.08        13.41 o
   0  15   3          2.28          2.75         2.46 o
   1  15   3         92.68         80.14         6.22 o
   2  15   3         28.50         17.40         2.93 o
   3  15   3          7.62          2.62         2.62 o
   4  15   3          2.08          0.72         2.45 o
   5  15   3          9.79          6.83         4.75 o
  -6  16   3        408.94        399.17        15.97 o
  -5  16   3         11.68          2.32         3.48 o
  -4  16   3         74.47         79.89         7.01 o
  -3  16   3        639.51        683.12        26.33 o
  -2  16   3         72.03         78.80         7.69 o
  -1  16   3        355.24        375.26        13.36 o
   0  16   3        421.21        457.04        16.51 o
   1  16   3          9.51          4.40         2.65 o
   2  16   3        810.45        850.37        18.89 o
   3  16   3        269.62        299.38        10.45 o
   4  16   3          0.01          0.35         1.87 o
  -5  17   3        172.12        181.95        18.68 o
  -4  17   3          6.28          6.40         2.94 o
  -3  17   3        178.31        177.35        11.12 o
  -2  17   3         31.55         24.09         4.97 o
  -1  17   3          0.13         -2.31         2.31 o
   0  17   3        179.33        190.91        10.48 o
   1  17   3         80.01         75.79         7.65 o
   2  17   3        228.99        276.12        11.30 o
   3  17   3         63.97         65.55         7.93 o
  -2  18   3        143.45        149.46        13.56 o
  -1  18   3         29.11         18.54         3.87 o
   0  18   3         21.57         27.38         5.00 o
   1  18   3        127.02        143.81        16.56 o
   2  18   3          0.82         -5.83         5.83 o
 -11   0   4        806.80        858.83        30.65 o
 -10   0   4        510.87        553.53        23.40 o
  -9   0   4        719.83        755.15        30.81 o
  -8   0   4        615.10        624.84        22.06 o
  -7   0   4       1350.83       1359.29        32.87 o
  -6   0   4        110.91         99.45         6.12 o
  -5   0   4        854.22        801.46        17.84 o
  -4   0   4         31.79         25.61         2.90 o
  -3   0   4       3675.57       3783.70        56.01 o
  -2   0   4       9520.69       9886.67       120.21 o
  -1   0   4         18.62         24.26         2.05 o
   0   0   4        294.38        280.69         6.19 o
   1   0   4       6026.70       6316.74       104.19 o
   2   0   4       1545.29       1776.80        32.27 o
   3   0   4          0.04         -0.30         0.79 o
   4   0   4          3.40          0.06         1.68 o
   5   0   4        308.78        244.30        11.03 o
   6   0   4        289.82        313.33        13.30 o
   7   0   4         51.43         40.30         6.24 o
   8   0   4       2099.61       2091.73        75.32 o
   9   0   4          0.11          2.05         2.66 o
 -11   1   4         10.15          7.98         2.87 o
 -10   1   4        401.75        425.32        13.36 o
  -9   1   4        232.73        235.34        13.05 o
  -8   1   4        221.47        226.26         7.92 o
  -7   1   4        725.23        707.72        14.38 o
  -6   1   4        123.00        115.68         3.85 o
  -5   1   4         77.54         70.78         3.54 o
  -4   1   4       1591.14       1653.94        26.41 o
  -3   1   4       5867.91       6179.74        59.00 o
  -2   1   4        236.99        269.38         4.31 o
  -1   1   4        537.23        530.60         7.12 o
   0   1   4       4014.66       4140.86        40.22 o
   1   1   4       1031.09       1001.43        15.32 o
   2   1   4         41.03         45.81         2.33 o
   3   1   4         74.63         70.76         2.16 o
   4   1   4          1.95          2.08         1.43 o
   5   1   4        964.77        942.82        19.46 o
   6   1   4         83.63         83.62         5.51 o
   7   1   4         61.40         64.66         4.99 o
   8   1   4        471.01        468.08        13.89 o
   9   1   4        550.41        586.55        16.54 o
 -11   2   4          0.80         -0.81         3.19 o
 -10   2   4         20.78         14.58         3.83 o
  -9   2   4         79.51         88.70         5.95 o
  -8   2   4        468.47        453.82        12.03 o
  -7   2   4        135.23        135.86         4.68 o
  -6   2   4        553.29        536.27         9.98 o
  -5   2   4        911.68        877.15        14.21 o
  -4   2   4        288.65        275.14         7.96 o
  -3   2   4       1414.78       1427.10        15.96 o
  -2   2   4         31.48         48.77         2.04 o
  -1   2   4        142.97        163.79         3.41 o
   0   2   4        995.87       1006.80        11.85 o
   1   2   4         86.09         87.80         2.51 o
   2   2   4       4723.91       4801.81        57.32 o
   3   2   4       1567.14       1546.57        20.40 o
   4   2   4       1775.26       1695.16        28.62 o
   5   2   4       1166.70       1144.21        21.28 o
   6   2   4         11.03          2.83         1.82 o
   7   2   4        381.92        397.46        11.57 o
   8   2   4         36.31         34.90         4.19 o
   9   2   4         53.29         59.42         5.79 o
 -11   3   4         58.13         56.26         5.98 o
 -10   3   4        110.07        110.20         7.75 o
  -9   3   4          8.13          4.33         3.23 o
  -8   3   4        239.52        231.60         9.34 o
  -7   3   4       1775.75       1678.98        30.34 o
  -6   3   4        685.87        633.54        11.83 o
  -5   3   4         11.61          7.40         1.46 o
  -4   3   4       1902.62       1894.26        26.20 o
  -3   3   4        465.23        453.40         7.11 o
  -2   3   4        663.47        689.24         9.30 o
  -1   3   4        203.54        192.47         4.03 o
   0   3   4        112.43        104.10         2.50 o
   1   3   4         60.21         51.80         2.64 o
   2   3   4        639.89        611.31        10.58 o
   3   3   4       3477.18       3302.28        40.43 o
   4   3   4         58.98         60.79         2.40 o
   5   3   4        290.12        280.56         8.92 o
   6   3   4       1573.68       1591.40        30.61 o
   7   3   4        415.81        403.38        11.79 o
   8   3   4         48.68         47.96         4.92 o
   9   3   4          0.04          0.28         2.42 o
 -10   4   4          0.88          0.19         1.86 o
  -9   4   4       1163.71       1168.76        30.15 o
  -8   4   4        343.37        347.20        11.91 o
  -7   4   4         18.61         15.62         2.38 o
  -6   4   4         58.31         67.78         3.31 o
  -5   4   4        288.57        276.67         8.49 o
  -4   4   4       1980.57       1901.55        26.55 o
  -3   4   4         15.43         12.99         1.28 o
  -2   4   4          2.29          3.86         0.81 o
  -1   4   4       2165.77       2116.74        22.83 o
   0   4   4       1607.79       1550.23        18.05 o
   1   4   4         32.20         41.04         2.03 o
   2   4   4         17.02         15.79         1.75 o
   3   4   4       1072.72       1075.28        15.18 o
   4   4   4        374.51        369.38         8.90 o
   5   4   4          2.60         -1.57         1.57 o
   6   4   4        290.37        272.08         9.24 o
   7   4   4         15.56         16.12         3.25 o
   8   4   4        414.51        432.74        12.81 o
   9   4   4        243.83        278.20        13.53 o
 -10   5   4         56.55         60.28         5.97 o
  -9   5   4         20.25         17.73         3.52 o
  -8   5   4        247.56        223.59         9.53 o
  -7   5   4          0.06         -1.29         1.29 o
  -6   5   4         57.62         58.23         3.48 o
  -5   5   4          2.17          1.77         1.18 o
  -4   5   4         78.56         71.53         3.22 o
  -3   5   4       1470.27       1431.49        18.82 o
  -2   5   4       1303.21       1291.91        15.22 o
  -1   5   4       3901.19       4078.75        45.17 o
   0   5   4       4099.87       4129.15        43.77 o
   1   5   4         18.64         16.06         1.78 o
   2   5   4       3016.48       2959.01        41.64 o
   3   5   4         24.81         20.10         1.53 o
   4   5   4         63.87         57.58         3.55 o
   5   5   4        339.28        322.69        10.12 o
   6   5   4         41.95         46.23         4.92 o
   7   5   4       1709.92       1754.45        34.40 o
   8   5   4         43.50         48.76         4.45 o
 -10   6   4        206.21        219.78        10.50 o
  -9   6   4        130.30        114.30         7.49 o
  -8   6   4         62.57         54.62         4.05 o
  -7   6   4        246.65        235.27         8.22 o
  -6   6   4        509.10        466.90        10.69 o
  -5   6   4          0.34          3.01         1.40 o
  -4   6   4        292.78        280.64         6.70 o
  -3   6   4       1517.41       1494.10        19.82 o
  -2   6   4       1462.06       1403.86        17.97 o
  -1   6   4         82.71         88.78         3.14 o
   0   6   4         14.43         15.10         1.68 o
   1   6   4       1097.51       1099.95        16.10 o
   2   6   4        553.85        530.50         9.97 o
   3   6   4         33.94         33.85         2.51 o
   4   6   4         22.52         19.51         2.64 o
   5   6   4         13.60         13.67         1.73 o
   6   6   4        228.61        217.78         9.16 o
   7   6   4         20.32         22.24         3.90 o
   8   6   4        518.13        580.08        17.16 o
 -10   7   4        276.77        296.68        22.11 o
  -9   7   4        512.09        520.65        16.54 o
  -8   7   4         48.36         38.72         3.88 o
  -7   7   4        369.37        343.23        10.65 o
  -6   7   4       1323.57       1280.20        22.83 o
  -5   7   4         11.18         11.85         1.84 o
  -4   7   4       1546.31       1512.30        22.69 o
  -3   7   4         19.32         20.66         1.92 o
  -2   7   4        242.02        236.18         5.26 o
  -1   7   4         22.76         13.78         1.42 o
   0   7   4          1.35          0.79         0.87 o
   1   7   4       2129.52       2127.65        29.95 o
   2   7   4         75.80         74.50         3.46 o
   3   7   4       1057.00        990.69        18.15 o
   4   7   4       1034.05        992.26        20.71 o
   5   7   4        998.28        944.14        19.79 o
   6   7   4        217.39        214.87         9.24 o
   7   7   4        135.10        124.32         7.56 o
   8   7   4        215.15        214.41         9.67 o
 -10   8   4         24.31         23.96         5.76 o
  -9   8   4          0.12         -1.70         1.97 o
  -8   8   4         77.11         68.34         5.08 o
  -7   8   4        342.16        313.38        10.33 o
  -6   8   4        916.05        841.37        16.85 o
  -5   8   4        429.38        416.06         9.76 o
  -4   8   4          1.83          1.66         1.35 o
  -3   8   4       2385.19       2332.05        31.12 o
  -2   8   4        492.12        469.06         9.18 o
  -1   8   4        450.02        456.09         8.55 o
   0   8   4          4.20          3.86         1.20 o
   1   8   4        162.90        150.97         4.65 o
   2   8   4       4132.97       3944.02        55.37 o
   3   8   4          1.82          0.70         1.26 o
   4   8   4        685.70        623.80        15.22 o
   5   8   4        567.51        581.87        14.50 o
   6   8   4         81.01         79.26         6.52 o
   7   8   4        150.72        150.93         8.25 o
   8   8   4         84.07         83.95         8.76 o
  -9   9   4         62.55         50.95         5.99 o
  -8   9   4        123.17        126.05         6.47 o
  -7   9   4         44.51         32.44         3.94 o
  -6   9   4        150.12        138.73         5.68 o
  -5   9   4        620.15        595.02        12.72 o
  -4   9   4          0.04         -0.38         1.24 o
  -3   9   4       1289.43       1265.77        20.31 o
  -2   9   4        125.64        118.73         4.35 o
  -1   9   4       1927.92       1865.88        26.16 o
   0   9   4        214.32        196.14         5.62 o
   1   9   4        172.69        167.78         5.45 o
   2   9   4        378.06        357.15         8.97 o
   3   9   4        178.11        181.26         6.29 o
   4   9   4         13.19          8.59         2.35 o
   5   9   4          9.34         11.26         2.31 o
   6   9   4         63.86         60.32         6.30 o
   7   9   4        114.50        126.86         8.28 o
  -9  10   4        713.55        693.16        17.34 o
  -8  10   4        151.16        146.93        10.25 o
  -7  10   4          0.39         -0.26         1.71 o
  -6  10   4         56.60         51.92         4.13 o
  -5  10   4        360.05        354.24         9.45 o
  -4  10   4       1970.72       1866.99        32.13 o
  -3  10   4         19.37         23.57         2.96 o
  -2  10   4        300.05        287.19         7.25 o
  -1  10   4       3532.23       3537.31        45.66 o
   0  10   4        630.41        592.35        11.85 o
   1  10   4        532.13        551.48        15.11 o
   2  10   4        377.36        371.89         9.56 o
   3  10   4         52.11         45.45         3.74 o
   4  10   4          1.24          0.72         1.80 o
   5  10   4        360.48        352.72        11.96 o
   6  10   4        664.95        682.22        16.46 o
   7  10   4        148.11        168.83        13.00 o
  -9  11   4          8.17          5.00         5.08 o
  -8  11   4        430.07        425.00        14.41 o
  -7  11   4         35.23         27.39         4.52 o
  -6  11   4        272.52        245.69         8.19 o
  -5  11   4        135.69        120.30         6.26 o
  -4  11   4         48.42         40.52         4.07 o
  -3  11   4          5.32          3.75         1.88 o
  -2  11   4        592.70        607.60        19.79 o
  -1  11   4       1752.66       1797.73        29.53 o
   0  11   4         62.60         57.84         4.43 o
   1  11   4          5.56          9.12         2.13 o
   2  11   4        807.68        790.68        16.04 o
   3  11   4        844.52        806.68        18.78 o
   4  11   4         75.59         78.85         6.27 o
   5  11   4          0.04          1.90         1.93 o
   6  11   4        400.24        397.82        12.06 o
   7  11   4        557.28        612.97        53.80 o
  -8  12   4        268.08        265.65        12.62 o
  -7  12   4          3.96          6.07         2.32 o
  -6  12   4         62.67         71.39         5.39 o
  -5  12   4        610.69        585.08        15.06 o
  -4  12   4        129.66        129.14         6.32 o
  -3  12   4          0.39          4.05         1.97 o
  -2  12   4        232.66        225.46        10.26 o
  -1  12   4         43.13         39.24         3.84 o
   0  12   4        863.70        887.21        17.86 o
   1  12   4        257.59        240.56         8.01 o
   2  12   4        784.25        826.01        18.17 o
   3  12   4        497.70        514.84        13.03 o
   4  12   4        851.43        842.44        20.69 o
   5  12   4        947.06        966.59        22.89 o
   6  12   4        172.58        190.05        13.94 o
  -7  13   4        132.15        126.94         8.78 o
  -6  13   4        236.54        228.75         8.95 o
  -5  13   4        122.95        127.74         6.52 o
  -4  13   4        331.61        339.14        10.74 o
  -3  13   4         51.03         44.49         4.92 o
  -2  13   4        269.08        269.25        12.13 o
  -1  13   4          0.27          0.07         2.00 o
   0  13   4         28.96         33.64         4.18 o
   1  13   4        378.62        391.14        11.65 o
   2  13   4         63.56         59.40         4.97 o
   3  13   4        478.34        461.24        14.94 o
   4  13   4        604.68        642.44        19.63 o
   5  13   4        372.96        365.08        12.63 o
   6  13   4        135.33        149.71        20.62 o
  -7  14   4        225.43        238.66        11.52 o
  -6  14   4        450.48        475.20        14.19 o
  -5  14   4         23.61         25.62         3.45 o
  -4  14   4         16.67          7.96         3.25 o
  -3  14   4        668.86        685.47        20.19 o
  -2  14   4        697.59        760.04        19.71 o
  -1  14   4         62.07         56.21         5.77 o
   0  14   4         74.20         74.53         6.67 o
   1  14   4        749.54        764.80        16.97 o
   2  14   4         16.20         12.54         2.58 o
   3  14   4          5.78          1.17         2.36 o
   4  14   4         33.79         38.40         6.32 o
   5  14   4          0.17          1.87         4.59 o
  -6  15   4          8.64         12.02         2.99 o
  -5  15   4         27.69         21.37         3.35 o
  -4  15   4          1.98          3.01         2.45 o
  -3  15   4        710.22        764.23        22.26 o
  -2  15   4         55.69         51.55         6.04 o
  -1  15   4        114.96        100.59         7.73 o
   0  15   4       1447.91       1537.12        36.39 o
   1  15   4        223.99        241.68         9.57 o
   2  15   4         39.43         33.55         3.94 o
   3  15   4        124.72        126.64        10.15 o
   4  15   4         66.27         58.80         8.11 o
  -5  16   4          0.85         -1.24         2.88 o
  -4  16   4         19.04         13.86         3.77 o
  -3  16   4          1.95         -2.82         2.82 o
  -2  16   4        339.76        359.40        14.32 o
  -1  16   4          3.27          2.88         2.39 o
   0  16   4        340.40        376.39        14.79 o
   1  16   4         77.16         71.32        10.10 o
   2  16   4        395.80        412.78        16.49 o
   3  16   4         41.05         36.29         4.36 o
  -4  17   4        281.09        281.53        31.08 o
  -3  17   4          3.62          4.51         3.24 o
  -2  17   4         71.46         54.99         9.23 o
  -1  17   4          5.54          1.71         2.73 o
   0  17   4         87.68         82.51         8.01 o
   1  17   4        109.72        157.71        19.45 o
   2  17   4          7.21          5.10         5.82 o
  -2  18   4        111.90        134.80        23.91 o
  -1  18   4        357.06        404.61        34.64 o
 -10   1   5        349.42        376.27        12.96 o
  -9   1   5          8.32          4.44         2.50 o
  -8   1   5          1.30          1.91         1.87 o
  -7   1   5        609.78        597.61        11.04 o
  -6   1   5          3.02          2.79         1.18 o
  -5   1   5        336.20        324.66        10.06 o
  -4   1   5       1097.41       1043.93        21.47 o
  -3   1   5         28.21         22.44         1.75 o
  -2   1   5        471.83        468.34         7.90 o
  -1   1   5        443.52        416.26         6.69 o
   0   1   5         16.43         18.75         1.72 o
   1   1   5       1584.48       1523.01        23.51 o
   2   1   5        188.15        170.24         5.15 o
   3   1   5        108.83        101.29         3.73 o
   4   1   5       1441.42       1416.59        27.40 o
   5   1   5        196.20        201.58         7.62 o
   6   1   5          4.65          1.93         1.84 o
   7   1   5        427.50        433.45        13.86 o
   8   1   5          0.89          3.11         2.32 o
 -10   2   5        131.79        138.59         8.74 o
  -9   2   5        487.93        503.44        14.82 o
  -8   2   5          5.72          5.23         1.55 o
  -7   2   5         76.69         81.27         3.74 o
  -6   2   5        707.94        684.76        12.60 o
  -5   2   5        198.58        183.43         5.52 o
  -4   2   5        960.48        936.80        17.22 o
  -3   2   5        536.86        545.00         9.46 o
  -2   2   5        126.38        137.90         3.32 o
  -1   2   5        228.38        218.19         5.93 o
   0   2   5        125.08        137.00         4.72 o
   1   2   5         23.05         16.04         1.89 o
   2   2   5         48.74         62.02         3.16 o
   3   2   5        884.93        838.31        13.98 o
   4   2   5         90.00         74.53         4.77 o
   5   2   5          5.21          5.35         1.95 o
   6   2   5        392.45        416.28        12.28 o
   7   2   5        102.00        112.51         6.97 o
   8   2   5         45.00         51.08         6.67 o
 -10   3   5         46.71         41.93         4.69 o
  -9   3   5          0.49         -1.92         2.41 o
  -8   3   5        163.92        170.92         8.91 o
  -7   3   5         22.13         22.56         3.29 o
  -6   3   5         18.82         21.76         2.44 o
  -5   3   5        359.61        373.10         8.76 o
  -4   3   5         87.62         79.34         4.31 o
  -3   3   5        116.47         99.32         3.32 o
  -2   3   5         33.99         32.20         2.03 o
  -1   3   5        105.51        115.15         4.70 o
   0   3   5        691.64        644.11        14.08 o
   1   3   5         28.34         28.19         2.62 o
   2   3   5        135.76        131.40         4.65 o
   3   3   5        126.42        130.77         4.17 o
   4   3   5         33.57         30.56         2.61 o
   5   3   5        501.63        469.05        13.12 o
   6   3   5        169.38        175.29         7.52 o
   7   3   5         92.85         95.01         6.13 o
   8   3   5         64.54         55.28        10.40 o
 -10   4   5         54.43         60.14         5.88 o
  -9   4   5        236.37        238.75        10.44 o
  -8   4   5        225.68        214.73        10.07 o
  -7   4   5        365.85        342.04         8.85 o
  -6   4   5        349.53        338.68         8.41 o
  -5   4   5        756.95        738.27        14.03 o
  -4   4   5        285.00        279.79         7.29 o
  -3   4   5        127.00        113.56         3.83 o
  -2   4   5       1246.14       1290.15        15.54 o
  -1   4   5         33.64         33.77         2.12 o
   0   4   5         11.29         12.97         1.82 o
   1   4   5       1383.45       1368.88        21.89 o
   2   4   5          3.56          3.41         1.23 o
   3   4   5        143.12        139.50         4.41 o
   4   4   5        445.75        435.36        10.60 o
   5   4   5          3.63          2.71         1.85 o
   6   4   5        362.24        344.60        11.28 o
   7   4   5          9.63          6.21         2.26 o
   8   4   5         37.05         28.78         4.73 o
 -10   5   5         75.92         71.80         6.79 o
  -9   5   5        283.60        271.25        11.33 o
  -8   5   5        210.88        210.67         7.94 o
  -7   5   5        174.42        158.78         6.14 o
  -6   5   5        503.93        496.70        11.66 o
  -5   5   5        494.87        490.62        10.75 o
  -4   5   5        509.82        505.24        10.76 o
  -3   5   5        163.31        150.13         4.56 o
  -2   5   5        234.30        217.67         5.08 o
  -1   5   5        490.61        449.66         8.28 o
   0   5   5        432.65        398.33         8.50 o
   1   5   5        349.44        351.13         8.32 o
   2   5   5        236.03        225.18         6.37 o
   3   5   5        801.20        743.21        13.95 o
   4   5   5        319.95        301.28         8.64 o
   5   5   5        138.92        158.96         7.35 o
   6   5   5        452.85        434.40        13.31 o
   7   5   5         73.50         69.43         5.65 o
   8   5   5          2.92         -1.20         6.87 o
 -10   6   5         73.94         75.04         7.38 o
  -9   6   5         41.53         32.48         5.24 o
  -8   6   5        772.71        751.14        17.94 o
  -7   6   5         18.88         15.74         2.24 o
  -6   6   5         25.88         18.68         3.43 o
  -5   6   5       2077.76       2028.98        31.25 o
  -4   6   5        143.26        149.22         5.39 o
  -3   6   5        258.66        255.02         6.31 o
  -2   6   5        138.31        114.01         3.63 o
  -1   6   5        395.59        398.34         7.70 o
   0   6   5         36.46         38.77         3.16 o
   1   6   5        110.56        115.12         4.58 o
   2   6   5       1901.05       1808.46        28.12 o
   3   6   5        245.13        223.32         6.64 o
   4   6   5        514.00        488.43        12.78 o
   5   6   5        469.87        507.23        15.55 o
   6   6   5          1.23         -2.07         2.07 o
   7   6   5        456.79        444.05        14.96 o
   8   6   5        269.43        311.42        32.58 o
 -10   7   5          6.72          1.43         2.94 o
  -9   7   5        338.61        335.20        10.28 o
  -8   7   5          3.49         -1.60         1.60 o
  -7   7   5        107.41         93.21         5.20 o
  -6   7   5        487.04        477.11        11.77 o
  -5   7   5         29.39         22.31         2.81 o
  -4   7   5         47.85         45.32         3.36 o
  -3   7   5        122.54        113.40         4.47 o
  -2   7   5         72.23         83.06         3.77 o
  -1   7   5         72.36         71.55         3.78 o
   0   7   5        420.76        428.26         9.23 o
   1   7   5          1.19          1.30         1.31 o
   2   7   5         70.94         77.21         4.55 o
   3   7   5        280.42        269.58         7.67 o
   4   7   5          2.24          2.15         1.86 o
   5   7   5         35.36         28.59         3.50 o
   6   7   5        207.97        213.47         9.89 o
   7   7   5          8.37         10.06         3.06 o
  -9   8   5         50.74         56.98         5.39 o
  -8   8   5        373.78        383.68        12.19 o
  -7   8   5          1.10          0.52         1.43 o
  -6   8   5          0.52          1.25         1.58 o
  -5   8   5        359.90        350.11         9.82 o
  -4   8   5         47.73         46.45         3.70 o
  -3   8   5         17.77         14.94         2.14 o
  -2   8   5        874.08        828.06        14.06 o
  -1   8   5          8.31          5.91         1.60 o
   0   8   5        122.95        105.99         4.53 o
   1   8   5        142.77        133.62         5.23 o
   2   8   5         35.03         21.14         2.71 o
   3   8   5          1.22          1.94         1.34 o
   4   8   5         14.89         18.95         3.03 o
   5   8   5        180.43        182.72         7.38 o
   6   8   5         24.82         27.59         4.07 o
   7   8   5         33.54         32.39         4.57 o
  -9   9   5         67.31         64.38         5.41 o
  -8   9   5        151.90        150.99        11.00 o
  -7   9   5          5.98          5.25         1.78 o
  -6   9   5        793.13        771.45        20.57 o
  -5   9   5        323.35        306.72         9.38 o
  -4   9   5         10.62         20.18         2.89 o
  -3   9   5       2069.56       2058.31        30.45 o
  -2   9   5         99.91         96.18         5.23 o
  -1   9   5          9.20         11.56         1.95 o
   0   9   5       2065.81       2108.43        35.52 o
   1   9   5         14.90          7.46         2.21 o
   2   9   5         76.76         72.59         4.86 o
   3   9   5        651.81        678.32        14.79 o
   4   9   5         11.23          7.72         2.23 o
   5   9   5        222.41        192.47         7.85 o
   6   9   5        108.75        122.88         8.45 o
  -9  10   5          9.82          4.94         2.66 o
  -8  10   5          4.14          5.91         2.74 o
  -7  10   5         30.25         22.85         2.94 o
  -6  10   5        142.98        142.66         6.86 o
  -5  10   5          1.50          1.46         1.90 o
  -4  10   5         95.25         97.74         6.73 o
  -3  10   5        294.95        288.60         9.29 o
  -2  10   5         10.20          6.88         2.18 o
  -1  10   5          1.46          0.93         1.39 o
   0  10   5         47.35         38.27         3.63 o
   1  10   5         10.23          7.46         2.60 o
   2  10   5         47.39         43.94         4.17 o
   3  10   5        161.00        152.39         6.71 o
   4  10   5         40.31         32.47         4.03 o
   5  10   5         45.34         49.09         4.69 o
   6  10   5          8.26         12.81         3.56 o
  -9  11   5         50.61         46.93        13.75 o
  -8  11   5          6.81          2.88         2.41 o
  -7  11   5        125.72        119.28         6.17 o
  -6  11   5        140.38        143.77         7.44 o
  -5  11   5         62.45         61.39         5.36 o
  -4  11   5        315.04        302.30        10.66 o
  -3  11   5        121.47        126.20         6.63 o
  -2  11   5          0.99          2.28         1.91 o
  -1  11   5         26.03         22.48         2.91 o
   0  11   5         85.97         97.95         6.08 o
   1  11   5        114.81        128.70         7.03 o
   2  11   5          8.44          6.43         2.35 o
   3  11   5        615.97        604.02        14.34 o
   4  11   5         74.65         74.95         7.02 o
   5  11   5          1.81          1.70         2.03 o
   6  11   5        129.81        127.63        22.12 o
  -8  12   5        278.66        273.35        20.34 o
  -7  12   5        175.14        166.22         7.33 o
  -6  12   5         43.11         46.85         4.76 o
  -5  12   5        318.92        310.91        10.94 o
  -4  12   5          4.69          3.72         2.38 o
  -3  12   5         25.02         14.88         3.43 o
  -2  12   5        313.97        303.31        10.83 o
  -1  12   5        161.79        181.19         7.62 o
   0  12   5          4.60          3.63         2.06 o
   1  12   5          2.27         -0.90         1.89 o
   2  12   5        422.46        432.88        13.13 o
   3  12   5          8.86          9.93         2.31 o
   4  12   5          2.49          1.43         2.12 o
   5  12   5        348.79        352.71        12.26 o
  -7  13   5        176.15        182.06         8.78 o
  -6  13   5          1.88         -1.23         1.95 o
  -5  13   5        103.26        112.60         7.22 o
  -4  13   5        181.35        182.56         8.57 o
  -3  13   5        177.06        167.78        10.08 o
  -2  13   5        279.25        298.01        11.13 o
  -1  13   5        529.41        569.10        15.10 o
   0  13   5        139.03        135.57         7.76 o
   1  13   5        163.12        185.55         8.57 o
   2  13   5        454.70        446.89        15.15 o
   3  13   5         77.65         74.00         5.55 o
   4  13   5        257.35        281.17        12.29 o
   5  13   5        155.51        148.25        24.51 o
  -7  14   5         40.06         37.04         5.56 o
  -6  14   5         83.26         70.13         6.02 o
  -5  14   5         16.19         10.27         3.30 o
  -4  14   5        374.96        403.54        13.63 o
  -3  14   5         20.31         16.43         3.55 o
  -2  14   5         78.16         85.95         8.00 o
  -1  14   5        109.61        122.01         8.81 o
   0  14   5          3.63          1.54         2.46 o
   1  14   5         85.46         96.53         7.13 o
   2  14   5          2.05         -1.74         1.96 o
   3  14   5        128.46        136.05         7.58 o
   4  14   5         18.24          2.39         5.98 o
  -6  15   5          3.91          5.08         6.87 o
  -5  15   5         22.43         16.89         4.83 o
  -4  15   5         88.09         77.92         7.74 o
  -3  15   5        236.24        256.73        15.53 o
  -2  15   5        113.15        121.54        10.65 o
  -1  15   5         32.24         28.53         6.39 o
   0  15   5         64.24         67.15         7.96 o
   1  15   5         59.25         54.40         6.14 o
   2  15   5         83.34         75.87         6.56 o
   3  15   5          1.61         -0.97         2.57 o
  -5  16   5        199.61        219.41        31.23 o
  -4  16   5         23.85         15.20         4.88 o
  -3  16   5        160.85        170.22        11.49 o
  -2  16   5         31.23         24.16         5.11 o
  -1  16   5         47.24         42.93         7.19 o
   0  16   5        108.61        132.68        10.61 o
   1  16   5        182.56        202.67        12.40 o
   2  16   5         77.16         83.31        11.46 o
  -3  17   5        122.99        112.98        21.52 o
  -2  17   5        113.94        120.51        10.93 o
  -1  17   5         22.18         19.63         7.10 o
   0  17   5         33.56         42.14        13.45 o
 -10   0   6          5.71         -2.43         3.16 o
  -9   0   6        229.21        223.11        13.41 o
  -8   0   6         85.16         78.40         5.97 o
  -7   0   6          8.72          8.85         2.55 o
  -6   0   6        309.44        306.09        10.67 o
  -5   0   6       1646.28       1688.54        34.36 o
  -4   0   6       5942.48       6122.11       104.95 o
  -3   0   6        144.29        134.51         5.56 o
  -2   0   6         22.95         21.32         2.69 o
  -1   0   6       7132.38       7063.30       112.27 o
   0   0   6        667.80        678.45        18.56 o
   1   0   6        109.53         96.11         5.92 o
   2   0   6       1832.54       1782.88        39.38 o
   3   0   6          0.56         -0.23         1.65 o
   4   0   6         61.98         80.80         8.56 o
   5   0   6        835.19        829.99        27.78 o
   6   0   6        191.42        176.94        26.89 o
   7   0   6        276.77        267.57        22.14 o
 -10   1   6        122.76        115.35        11.68 o
  -9   1   6          0.60          2.70         2.19 o
  -8   1   6        652.13        667.08        12.53 o
  -7   1   6         10.33          9.42         1.89 o
  -6   1   6         20.14         16.90         2.11 o
  -5   1   6          5.08          3.17         1.38 o
  -4   1   6        419.24        414.35         8.66 o
  -3   1   6       1165.35       1189.43        17.72 o
  -2   1   6        126.19        119.63         4.15 o
  -1   1   6          7.91          6.01         1.33 o
   0   1   6       1075.30       1067.26        17.33 o
   1   1   6        302.94        307.40         7.55 o
   2   1   6         55.97         41.28         3.14 o
   3   1   6        340.33        309.24         7.45 o
   4   1   6        119.05        121.47         5.86 o
   5   1   6         29.61         29.83         3.87 o
   6   1   6        705.20        662.43        20.74 o
   7   1   6        514.40        536.12        16.94 o
 -10   2   6          3.01          3.20         2.98 o
  -9   2   6        228.36        233.28         9.93 o
  -8   2   6        257.19        241.30         8.04 o
  -7   2   6        264.37        263.59         7.40 o
  -6   2   6          0.40         -1.08         1.58 o
  -5   2   6       1621.47       1601.16        25.85 o
  -4   2   6         34.45         32.39         2.96 o
  -3   2   6          0.81         -0.83         0.99 o
  -2   2   6         12.62         12.97         1.97 o
  -1   2   6        216.14        201.00         5.47 o
   0   2   6       1126.24       1105.79        17.94 o
   1   2   6        205.75        196.06         5.80 o
   2   2   6       1673.29       1606.98        24.40 o
   3   2   6        451.47        437.21         9.36 o
   4   2   6        103.07        101.64         6.10 o
   5   2   6        709.70        701.04        17.85 o
   6   2   6         85.15         77.15         6.13 o
   7   2   6         63.73         65.66         7.40 o
 -10   3   6        229.16        241.32        10.67 o
  -9   3   6        758.00        787.62        20.54 o
  -8   3   6         19.46         18.93         2.37 o
  -7   3   6          7.12          4.14         1.78 o
  -6   3   6       1702.62       1744.06        28.07 o
  -5   3   6        147.45        152.56         5.66 o
  -4   3   6        108.01        113.56         5.51 o
  -3   3   6        130.73        127.77         4.69 o
  -2   3   6        602.67        554.57        11.54 o
  -1   3   6        569.16        540.45        11.58 o
   0   3   6         27.68         27.69         2.67 o
   1   3   6        473.38        464.69         9.90 o
   2   3   6       1120.04       1079.57        17.91 o
   3   3   6       1269.40       1220.58        20.92 o
   4   3   6       1182.62       1137.24        21.60 o
   5   3   6          4.83          3.47         2.00 o
   6   3   6        327.83        324.60        19.86 o
   7   3   6         57.53         39.83         4.91 o
 -10   4   6         15.72         11.10         3.50 o
  -9   4   6         64.97         63.36         5.18 o
  -8   4   6        110.20        106.14         4.84 o
  -7   4   6          5.56          2.28         1.74 o
  -6   4   6        134.53        137.87         5.55 o
  -5   4   6        215.76        217.77         6.92 o
  -4   4   6          1.16          1.78         1.40 o
  -3   4   6       2155.15       2212.96        33.38 o
  -2   4   6        566.00        546.69        11.60 o
  -1   4   6        394.14        376.05         8.49 o
   0   4   6        467.84        449.00        10.18 o
   1   4   6       3893.88       3728.35        50.10 o
   2   4   6        200.12        193.71         5.94 o
   3   4   6          2.05          2.86         1.22 o
   4   4   6         69.38         72.13         6.08 o
   5   4   6        410.62        412.62        13.10 o
   6   4   6       1020.50       1023.25        24.15 o
   7   4   6          3.12          3.49         2.50 o
 -10   5   6        567.69        583.95        17.72 o
  -9   5   6          5.34          1.64         1.90 o
  -8   5   6         58.13         62.24         5.26 o
  -7   5   6        182.57        173.69         6.70 o
  -6   5   6         25.03         23.16         3.21 o
  -5   5   6        324.64        308.14         8.48 o
  -4   5   6         54.18         48.60         4.47 o
  -3   5   6        884.77        879.08        16.32 o
  -2   5   6       1807.72       1739.43        29.50 o
  -1   5   6         84.55         91.94         4.71 o
   0   5   6        944.33        923.89        16.97 o
   1   5   6        212.05        216.77         6.74 o
   2   5   6         18.18         14.89         2.28 o
   3   5   6         57.68         50.48         4.49 o
   4   5   6         69.51         66.26         4.61 o
   5   5   6        590.18        579.88        16.31 o
   6   5   6         16.41          7.68         2.65 o
   7   5   6        545.58        516.13        42.74 o
 -10   6   6         12.52         16.22        11.96 o
  -9   6   6        173.21        172.13         7.64 o
  -8   6   6         13.44         10.01         2.66 o
  -7   6   6         71.84         69.11         4.87 o
  -6   6   6         49.51         41.10         4.16 o
  -5   6   6        290.74        288.91         9.00 o
  -4   6   6         51.83         63.41         4.67 o
  -3   6   6         10.73         15.39         2.19 o
  -2   6   6          0.58          1.89         1.62 o
  -1   6   6        581.39        584.82        12.49 o
   0   6   6        455.58        448.69        10.51 o
   1   6   6        306.57        328.70         8.72 o
   2   6   6         51.72         47.59         3.71 o
   3   6   6        418.04        396.91        10.08 o
   4   6   6        431.37        428.83        12.29 o
   5   6   6         99.96         95.47         7.42 o
   6   6   6        242.34        251.32        11.09 o
   7   6   6        472.39        417.52        38.86 o
  -9   7   6         31.85         25.45         3.74 o
  -8   7   6        562.46        564.47        15.83 o
  -7   7   6        647.90        630.95        14.74 o
  -6   7   6        194.24        196.19         7.43 o
  -5   7   6         61.22         68.94         5.44 o
  -4   7   6       1415.77       1415.31        25.86 o
  -3   7   6        394.98        385.73         9.83 o
  -2   7   6         56.52         55.92         4.84 o
  -1   7   6         60.97         56.03         4.99 o
   0   7   6        671.25        649.03        14.62 o
   1   7   6       1667.87       1614.02        26.58 o
   2   7   6        117.11        110.57         5.60 o
   3   7   6        151.84        141.65         5.68 o
   4   7   6       1017.74        974.01        21.82 o
   5   7   6         18.76         11.34         2.83 o
   6   7   6        279.90        292.32        12.41 o
  -9   8   6         17.31         17.66         3.68 o
  -8   8   6        100.78         99.39         6.74 o
  -7   8   6        590.41        599.29        14.51 o
  -6   8   6        165.88        161.28         7.29 o
  -5   8   6       1178.25       1143.52        24.30 o
  -4   8   6         96.36         95.46         5.56 o
  -3   8   6          0.09         -1.30         1.30 o
  -2   8   6         19.19         21.86         3.29 o
  -1   8   6         51.34         51.89         4.54 o
   0   8   6       1639.76       1632.99        29.13 o
   1   8   6         10.13          7.39         2.06 o
   2   8   6        290.95        275.52         8.78 o
   3   8   6        833.21        824.83        17.17 o
   4   8   6        139.04        146.78         7.18 o
   5   8   6        139.80        128.31         6.51 o
   6   8   6        140.37        133.88         9.37 o
  -9   9   6          2.62          5.34         5.32 o
  -8   9   6         70.78         61.48         5.77 o
  -7   9   6         14.72          9.69         2.54 o
  -6   9   6         63.32         48.19         4.66 o
  -5   9   6        177.30        187.00         8.12 o
  -4   9   6        278.07        271.53         9.75 o
  -3   9   6        316.88        337.04        10.09 o
  -2   9   6        501.49        562.06        14.96 o
  -1   9   6          8.12          7.44         2.64 o
   0   9   6        628.95        642.61        15.01 o
   1   9   6          4.21          0.17         1.91 o
   2   9   6          0.10         -1.85         1.91 o
   3   9   6          1.21         -1.02         2.12 o
   4   9   6         15.15         12.79         3.35 o
   5   9   6        276.51        295.36        10.32 o
  -8  10   6         36.88         34.68         4.91 o
  -7  10   6        213.00        202.56         8.34 o
  -6  10   6        150.68        143.29         7.27 o
  -5  10   6         11.54          7.24         2.82 o
  -4  10   6        102.19        109.76         8.08 o
  -3  10   6        782.63        819.57        18.31 o
  -2  10   6       1392.72       1436.98        29.33 o
  -1  10   6         82.70         99.60         7.03 o
   0  10   6         62.98         62.30         5.57 o
   1  10   6        751.02        775.59        18.92 o
   2  10   6         99.05         85.36         5.96 o
   3  10   6        251.56        226.41         7.78 o
   4  10   6          0.31          0.92         2.14 o
   5  10   6         34.68         25.77         3.69 o
  -8  11   6          0.43          0.64         3.81 o
  -7  11   6         50.87         49.17         4.81 o
  -6  11   6        241.83        250.46         9.77 o
  -5  11   6        271.42        278.51        10.40 o
  -4  11   6          0.32          0.94         2.30 o
  -3  11   6          8.76          7.24         2.91 o
  -2  11   6        867.78        910.20        21.50 o
  -1  11   6        337.33        358.71        14.66 o
   0  11   6        152.71        151.50         7.64 o
   1  11   6          7.92          5.15         2.23 o
   2  11   6        322.92        314.12        10.91 o
   3  11   6         28.26         30.84         3.62 o
   4  11   6        165.50        164.11         8.22 o
   5  11   6        192.59        193.65        22.72 o
  -7  12   6        228.44        214.63        10.74 o
  -6  12   6         29.35         18.29         3.35 o
  -5  12   6         93.18         98.06         7.71 o
  -4  12   6        329.69        372.44        14.08 o
  -3  12   6        289.26        295.53        12.23 o
  -2  12   6        104.54        108.02         8.66 o
  -1  12   6        130.26        134.32        11.05 o
   0  12   6         49.35         46.22         7.33 o
   1  12   6        452.51        449.68        13.91 o
   2  12   6        837.97        843.03        20.74 o
   3  12   6        412.89        414.62        12.54 o
   4  12   6         34.58         52.65        18.68 o
  -7  13   6        159.87        180.20        21.52 o
  -6  13   6        149.59        143.97         9.63 o
  -5  13   6         11.23          3.20         2.77 o
  -4  13   6        473.41        549.08        20.06 o
  -3  13   6          0.83          0.53         2.63 o
  -2  13   6         18.36         24.03         4.90 o
  -1  13   6          2.12         -2.62         2.70 o
   0  13   6         32.75         41.41         5.96 o
   1  13   6        298.70        331.27        12.00 o
   2  13   6        127.51        142.02        10.60 o
   3  13   6        126.50        136.94         7.00 o
  -6  14   6          5.05         -0.04         4.59 o
  -5  14   6        127.27        128.12         8.80 o
  -4  14   6         84.24        103.62         9.81 o
  -3  14   6        102.04        100.87         9.83 o
  -2  14   6         56.46         54.78         7.23 o
  -1  14   6        990.68       1049.03        51.25 o
   0  14   6         60.78         57.16         8.42 o
   1  14   6         24.61         27.85         4.42 o
   2  14   6        126.89        138.27         8.18 o
   3  14   6        332.80        344.73        40.20 o
  -5  15   6          0.49         -1.08         3.96 o
  -4  15   6        113.87        125.14        10.42 o
  -3  15   6        478.65        461.33        21.70 o
  -2  15   6         90.04        102.13        11.19 o
  -1  15   6          7.60         14.12         5.92 o
   0  15   6        498.81        536.70        28.58 o
   1  15   6         16.14         18.31        10.09 o
  -3  16   6         19.28         21.62         7.32 o
  -2  16   6         35.15         31.59         6.83 o
 -10   1   7        103.59        103.15        10.91 o
  -9   1   7         82.34         79.24         4.06 o
  -8   1   7        194.51        203.11         7.18 o
  -7   1   7        191.81        206.08         8.28 o
  -6   1   7        179.64        191.62         6.21 o
  -5   1   7        489.62        512.60        10.72 o
  -4   1   7        178.91        165.84        10.17 o
  -3   1   7        529.67        542.17        15.49 o
  -2   1   7        324.12        329.06        11.36 o
  -1   1   7         53.30         54.04         3.80 o
   0   1   7        529.85        526.40        11.12 o
   1   1   7          2.45          1.51         1.32 o
   2   1   7        184.97        161.29         5.67 o
   3   1   7        211.80        202.38         6.23 o
   4   1   7          4.20          2.29         2.20 o
   5   1   7        372.51        384.20        12.91 o
   6   1   7         28.16         35.02         5.03 o
 -10   2   7          7.54          0.07         2.82 o
  -9   2   7          5.37          6.62         2.16 o
  -8   2   7        311.33        309.25         9.03 o
  -7   2   7         73.76         69.58         4.65 o
  -6   2   7        576.92        574.55        12.38 o
  -5   2   7       1139.71       1173.76        21.31 o
  -4   2   7          1.16          3.62         2.93 o
  -3   2   7        206.47        218.85        11.01 o
  -2   2   7        820.67        811.17        20.12 o
  -1   2   7        216.88        211.85         7.35 o
   0   2   7        455.78        454.77        10.23 o
   1   2   7         41.22         38.69         3.56 o
   2   2   7          0.41          0.06         1.22 o
   3   2   7        544.26        553.54        11.55 o
   4   2   7        269.29        260.17         7.44 o
   5   2   7          7.11          5.50         2.86 o
   6   2   7         35.83         34.91         4.43 o
 -10   3   7          0.01         -3.21         4.30 o
  -9   3   7        194.29        204.08         8.06 o
  -8   3   7         35.27         25.77         3.06 o
  -7   3   7          7.80         11.87         2.12 o
  -6   3   7        796.59        802.45        16.42 o
  -5   3   7         23.65         24.43         3.13 o
  -4   3   7         31.70         28.71         4.51 o
  -3   3   7        732.86        708.10        18.56 o
  -2   3   7         17.02         21.74         3.67 o
  -1   3   7         17.25         17.91         2.99 o
   0   3   7        264.67        273.81         7.59 o
   1   3   7         42.40         47.05         3.66 o
   2   3   7        149.73        147.38         5.49 o
   3   3   7          0.01         -0.87         1.21 o
   4   3   7          3.43          3.32         1.60 o
   5   3   7         48.97         36.66         4.69 o
   6   3   7        113.42        117.31         8.94 o
 -10   4   7          0.53         -5.68         6.87 o
  -9   4   7          5.65          2.61         2.26 o
  -8   4   7        269.94        281.26         8.63 o
  -7   4   7          3.21          3.42         1.90 o
  -6   4   7          6.32          2.50         1.73 o
  -5   4   7         89.82         95.95         5.78 o
  -4   4   7         42.37         39.47         5.36 o
  -3   4   7        123.00        129.26         7.15 o
  -2   4   7         41.47         42.65         4.84 o
  -1   4   7        255.31        247.76         8.85 o
   0   4   7        229.11        225.65         7.26 o
   1   4   7         11.74          9.22         2.03 o
   2   4   7         74.56         70.43         4.58 o
   3   4   7        385.21        377.89         9.58 o
   4   4   7         93.59         88.18         5.28 o
   5   4   7         26.60         21.13         3.74 o
   6   4   7        387.05        393.01        36.17 o
  -9   5   7         60.28         63.13         5.25 o
  -8   5   7          0.12          0.45         1.61 o
  -7   5   7         41.33         40.51         4.10 o
  -6   5   7         78.11         81.63         5.57 o
  -5   5   7         27.21         23.89         3.35 o
  -4   5   7         13.95         10.46         3.31 o
  -3   5   7         17.12         16.86         3.51 o
  -2   5   7          9.55          9.13         2.49 o
  -1   5   7        222.42        222.79         8.82 o
   0   5   7        247.39        257.81         8.50 o
   1   5   7        335.56        331.35        10.03 o
   2   5   7        447.30        441.04        10.89 o
   3   5   7        396.10        385.41        13.44 o
   4   5   7        224.19        227.83         8.91 o
   5   5   7        149.44        161.06         9.33 o
   6   5   7        266.34        286.01        30.19 o
  -9   6   7        139.07        132.35         7.65 o
  -8   6   7         76.84         71.68         5.06 o
  -7   6   7        854.81        851.75        18.69 o
  -6   6   7        539.03        556.40        16.82 o
  -5   6   7         25.19         18.62         3.01 o
  -4   6   7        442.47        434.31        16.47 o
  -3   6   7          2.50          0.24         2.24 o
  -2   6   7         16.15         21.57         3.26 o
  -1   6   7        758.11        736.44        19.51 o
   0   6   7         29.25         28.66         3.45 o
   1   6   7          0.56          2.09         2.05 o
   2   6   7        282.65        275.28         8.81 o
   3   6   7          0.22          0.18         1.54 o
   4   6   7        159.67        160.20         7.48 o
   5   6   7        195.72        183.10        10.03 o
  -9   7   7          4.96          2.64         3.64 o
  -8   7   7          6.05          7.16         2.17 o
  -7   7   7          6.07          5.34         2.38 o
  -6   7   7         47.79         44.79         4.80 o
  -5   7   7          0.00          1.34         1.85 o
  -4   7   7          1.61          1.53         2.51 o
  -3   7   7         12.20          6.17         2.83 o
  -2   7   7        123.47        131.61         7.32 o
  -1   7   7         13.52          6.85         2.56 o
   0   7   7         17.20         11.16         2.56 o
   1   7   7        875.14        864.60        18.68 o
   2   7   7          0.33          0.85         1.62 o
   3   7   7          0.46         -1.31         1.31 o
   4   7   7        384.83        355.67        11.75 o
   5   7   7          7.56          3.74         2.90 o
  -9   8   7         61.77         59.78        15.84 o
  -8   8   7          7.34          5.65         2.33 o
  -7   8   7        137.69        128.30         7.26 o
  -6   8   7         42.36         37.32         5.98 o
  -5   8   7         47.92         42.55         5.11 o
  -4   8   7        555.14        574.28        23.25 o
  -3   8   7        218.18        239.70        12.21 o
  -2   8   7         24.09         29.11         4.37 o
  -1   8   7        287.41        295.75        11.53 o
   0   8   7         23.20         26.77         3.68 o
   1   8   7        105.02        102.86         7.35 o
   2   8   7        270.61        254.05         8.80 o
   3   8   7         52.91         47.77         3.83 o
   4   8   7         34.93         23.25         3.61 o
   5   8   7         46.66         42.74        12.55 o
  -8   9   7          4.14          5.44         2.32 o
  -7   9   7          0.01          0.63         2.17 o
  -6   9   7        185.41        197.53         8.71 o
  -5   9   7         53.86         58.86         6.38 o
  -4   9   7         73.51         65.17         8.35 o
  -3   9   7        316.04        350.64        17.90 o
  -2   9   7        355.83        375.69        15.51 o
  -1   9   7         26.34         24.86         5.02 o
   0   9   7         98.08        101.79         6.91 o
   1   9   7        355.51        388.41        12.49 o
   2   9   7         16.40         19.86         3.54 o
   3   9   7         50.92         46.37         4.18 o
   4   9   7        352.89        377.92        12.79 o
  -8  10   7         96.73         86.35         9.31 o
  -7  10   7         72.06         58.41         7.55 o
  -6  10   7        159.35        162.66         9.11 o
  -5  10   7        334.81        373.95        18.15 o
  -4  10   7        111.18        103.70        13.00 o
  -3  10   7         77.76         73.89         8.02 o
  -2  10   7         85.24        106.29         9.55 o
  -1  10   7        292.15        287.64        11.74 o
   0  10   7        105.17        114.09         8.76 o
   1  10   7         22.51         20.83         4.41 o
   2  10   7          3.24          0.34         2.01 o
   3  10   7         55.21         48.48         4.15 o
   4  10   7         45.07         33.55         6.58 o
  -7  11   7          5.12          1.74         2.94 o
  -6  11   7        180.62        181.97         9.60 o
  -5  11   7         67.61         64.03         7.47 o
  -4  11   7          3.93          6.66        10.01 o
  -3  11   7        190.58        174.22        21.52 o
  -2  11   7        193.89        198.70        11.00 o
  -1  11   7         24.63         21.01         5.31 o
   0  11   7         80.47         67.75         7.49 o
   1  11   7        294.44        293.67        11.00 o
   2  11   7         19.06         21.03         4.12 o
   3  11   7         54.27         50.62         5.06 o
  -6  12   7          6.06          5.65         3.92 o
  -5  12   7          0.02         -2.46         2.76 o
  -4  12   7        218.07        202.92        15.86 o
  -3  12   7         36.50         36.88         8.66 o
  -2  12   7         55.54         54.52         7.14 o
  -1  12   7         29.32         21.41         5.42 o
   0  12   7          8.48          0.70         2.87 o
   1  12   7        378.12        411.60        14.98 o
   2  12   7        311.51        352.31        12.35 o
   3  12   7          6.37         -3.20         4.38 o
  -6  13   7         19.22         16.01         6.53 o
  -5  13   7        375.21        388.35        17.89 o
  -4  13   7          1.27         -3.93         3.93 o
  -3  13   7         45.60         72.49        11.27 o
  -2  13   7        164.25        183.22        15.66 o
  -1  13   7         34.02         24.12         5.56 o
   0  13   7        161.17        171.34        10.91 o
   1  13   7          4.85          7.10         3.38 o
   2  13   7        148.96        178.34        15.91 o
  -4  14   7        103.79         87.87        18.23 o
  -3  14   7         28.59         26.60         9.86 o
  -2  14   7        119.39        106.97        14.68 o
  -1  14   7        104.18         95.69        13.60 o
   0  14   7         30.80         15.92         5.47 o
  -9   0   8        292.16        315.00        13.85 o
  -8   0   8         12.76          9.24         4.13 o
  -7   0   8          3.11         -2.15         2.15 o
  -6   0   8          1.64          1.55         3.57 o
  -5   0   8        133.58        133.81        12.54 o
  -4   0   8        328.83        355.78        22.27 o
  -3   0   8         85.24         94.33        13.45 o
  -2   0   8         18.55         16.35         5.91 o
  -1   0   8        751.85        746.92        33.16 o
   0   0   8         74.40         76.53         6.58 o
   1   0   8          2.43          4.07         2.37 o
   2   0   8          0.09         -1.81         1.81 o
   3   0   8         65.64         64.89         5.64 o
   4   0   8        163.26        159.56        10.74 o
   5   0   8        823.93        725.05        59.78 o
  -9   1   8          0.20          0.62         1.88 o
  -8   1   8         25.77         32.23         3.37 o
  -7   1   8         18.08         15.26         2.63 o
  -6   1   8        570.69        584.34        19.42 o
  -5   1   8        785.57        818.05        24.39 o
  -4   1   8        106.54        103.19         9.95 o
  -3   1   8         32.76         26.89         5.49 o
  -2   1   8       1438.06       1463.86        50.99 o
  -1   1   8        194.07        187.59         9.77 o
   0   1   8         23.72         20.36         3.43 o
   1   1   8         22.37         22.06         2.96 o
   2   1   8        153.97        159.14         7.33 o
   3   1   8         11.84         11.55         2.14 o
   4   1   8          3.63          0.05         2.26 o
   5   1   8         31.17         29.74         7.17 o
  -9   2   8         26.61         16.29         4.04 o
  -8   2   8          4.83          4.88         2.11 o
  -7   2   8        783.72        830.68        17.78 o
  -6   2   8          4.22         11.06         3.37 o
  -5   2   8        179.05        177.94        12.46 o
  -4   2   8        100.69         97.84         8.28 o
  -3   2   8         11.97         10.41         3.86 o
  -2   2   8         73.21         83.78         7.94 o
  -1   2   8        114.72        116.65         8.52 o
   0   2   8        246.61        272.87         9.13 o
   1   2   8        648.96        671.98        14.00 o
   2   2   8        107.41        111.59         5.35 o
   3   2   8        649.17        645.41        14.16 o
   4   2   8         54.46         48.62         6.47 o
  -9   3   8         26.73         25.41         4.67 o
  -8   3   8         56.46         64.16         5.15 o
  -7   3   8          0.29          2.18         1.93 o
  -6   3   8        164.24        166.43         9.47 o
  -5   3   8         85.89         81.71         7.93 o
  -4   3   8        461.99        500.08        17.92 o
  -3   3   8         52.56         56.08         6.96 o
  -2   3   8         82.03         78.02         7.85 o
  -1   3   8         25.88         30.85         5.16 o
   0   3   8       1186.26       1244.96        35.98 o
   1   3   8       1298.30       1336.75        23.38 o
   2   3   8        348.32        331.95        11.33 o
   3   3   8        153.34        152.88         5.78 o
   4   3   8       1320.91       1375.23        26.66 o
   5   3   8          5.76         11.96         8.97 o
  -9   4   8          5.75          5.95         2.27 o
  -8   4   8        204.32        207.76         8.25 o
  -7   4   8        592.60        650.37        16.30 o
  -6   4   8         16.33         10.87         4.36 o
  -5   4   8        110.13        141.60         9.62 o
  -4   4   8         28.88         29.46         5.30 o
  -3   4   8        639.63        684.00        34.87 o
  -2   4   8         41.05         45.32         6.17 o
  -1   4   8        370.71        373.66        14.66 o
   0   4   8          7.19          5.06         2.63 o
   1   4   8        181.63        184.59         7.06 o
   2   4   8        112.07        108.87         6.18 o
   3   4   8         24.93         21.41         2.71 o
   4   4   8        382.02        352.08        12.51 o
  -9   5   8         27.38         15.01         3.04 o
  -8   5   8          3.01          2.17         2.38 o
  -7   5   8         18.06         10.81         2.88 o
  -6   5   8         16.92         12.25         2.92 o
  -5   5   8         39.47         36.94         5.58 o
  -4   5   8        651.06        677.50        21.89 o
  -3   5   8          6.38          2.51         2.83 o
  -2   5   8        580.68        582.21        26.10 o
  -1   5   8        668.47        704.77        21.90 o
   0   5   8        703.31        715.22        18.05 o
   1   5   8         28.20         28.05         3.61 o
   2   5   8          9.35          3.91         2.09 o
   3   5   8          1.44         -0.39         1.60 o
   4   5   8         77.42         70.25         5.30 o
  -8   6   8          1.89          3.70         2.40 o
  -7   6   8         19.55         16.76         3.13 o
  -6   6   8          3.42          1.66         3.10 o
  -5   6   8        295.00        301.51        13.53 o
  -4   6   8        289.01        294.20        13.55 o
  -3   6   8        212.62        225.80        12.81 o
  -2   6   8         16.81          8.37         4.93 o
  -1   6   8       1216.07       1235.80        32.53 o
   0   6   8         31.51         34.56         4.14 o
   1   6   8        241.82        258.24         9.11 o
   2   6   8          3.39          2.70         1.92 o
   3   6   8         80.36         73.46         6.38 o
   4   6   8         18.38         16.12         3.02 o
  -8   7   8        115.76         96.22         9.16 o
  -7   7   8         18.71         13.00         3.63 o
  -6   7   8        473.10        530.64        21.46 o
  -5   7   8         34.93         30.66         5.33 o
  -4   7   8         33.77         19.94         7.56 o
  -3   7   8        204.14        214.81        17.17 o
  -2   7   8        206.90        226.21        13.54 o
  -1   7   8       1121.52       1125.69        27.59 o
   0   7   8         14.35          7.27         4.50 o
   1   7   8        107.68        106.52         9.25 o
   2   7   8       1518.50       1545.19        31.55 o
   3   7   8        160.48        157.45         8.18 o
   4   7   8        289.00        302.97        22.12 o
  -8   8   8        225.10        237.96        15.36 o
  -7   8   8        176.12        170.30        10.01 o
  -6   8   8         63.20         57.72         7.67 o
  -5   8   8        513.49        508.87        21.38 o
  -4   8   8          0.15          7.06         3.54 o
  -3   8   8         19.65         19.99         4.55 o
  -2   8   8         56.92         67.14         8.62 o
  -1   8   8        129.43        134.75         8.22 o
   0   8   8        217.34        228.83        12.23 o
   1   8   8         35.96         38.90         4.92 o
   2   8   8          0.10         -1.94         2.81 o
   3   8   8        311.08        321.72        13.26 o
  -7   9   8         18.24          3.18         5.83 o
  -6   9   8        230.03        219.02        13.41 o
  -5   9   8         19.47         14.53         4.18 o
  -4   9   8        356.29        403.07        20.03 o
  -3   9   8          0.66          2.20         2.59 o
  -2   9   8        213.37        226.77        13.65 o
  -1   9   8          0.75         -1.48         2.18 o
   0   9   8          9.19          9.42         5.74 o
   1   9   8          5.35          2.01         2.47 o
   2   9   8          0.42          3.73         2.36 o
   3   9   8         49.86         49.18        12.40 o
  -7  10   8          0.06         -3.29         7.47 o
  -6  10   8        186.78        194.52        14.43 o
  -5  10   8          0.19         -2.76         3.72 o
  -4  10   8        262.67        261.51        22.42 o
  -3  10   8        468.76        521.48        19.35 o
  -2  10   8         47.43         54.70         8.12 o
  -1  10   8        618.54        641.33        22.08 o
   0  10   8        119.36        112.54        10.08 o
   1  10   8         72.02         78.15         7.93 o
   2  10   8        119.57        107.86        10.38 o
  -6  11   8          3.38          3.29         5.98 o
  -5  11   8         33.68         32.18         7.87 o
  -4  11   8        396.20        413.40        24.38 o
  -3  11   8        374.85        424.78        19.78 o
  -2  11   8          0.73         -1.48         3.42 o
  -1  11   8         48.52         31.88         7.65 o
   0  11   8        663.33        758.25        27.27 o
   1  11   8        249.50        253.77        16.64 o
  -4  12   8        108.72        138.96        15.06 o
  -3  12   8         35.45         38.11         6.32 o
  -2  12   8          0.05         -0.15         6.13 o
  -1  12   8         20.92         15.20         5.08 o
   0  12   8         61.46         64.65        12.02 o
  -8   1   9          0.04          5.31         7.47 o
  -7   1   9        263.24        286.19        13.33 o
  -6   1   9        431.57        455.30        17.75 o
  -5   1   9         59.76         62.91         7.33 o
  -4   1   9        216.75        233.87        14.90 o
  -3   1   9        534.00        531.92        28.95 o
  -2   1   9          7.33         10.75         3.65 o
  -1   1   9        183.16        189.72        10.53 o
   0   1   9         20.42         25.23         4.72 o
   1   1   9         51.91         52.90         4.79 o
   2   1   9        304.14        306.41         8.67 o
   3   1   9         13.38         15.17         2.50 o
  -8   2   9          0.95          2.73         4.30 o
  -7   2   9         17.77         12.73         7.46 o
  -6   2   9         85.01         85.83         8.78 o
  -5   2   9          0.16         -2.35         2.35 o
  -4   2   9         29.37         27.67         5.99 o
  -3   2   9         55.83         54.36        10.17 o
  -2   2   9         73.41         80.18         8.43 o
  -1   2   9        105.60        102.38         8.74 o
   0   2   9         16.23         13.01         3.45 o
   1   2   9        231.49        231.00         8.80 o
   2   2   9        286.54        284.83         8.41 o
   3   2   9         15.40         12.37         2.83 o
  -7   3   9         47.45         45.05         6.43 o
  -6   3   9         31.27         35.39         5.51 o
  -5   3   9        229.76        267.85        13.08 o
  -4   3   9          0.52         -0.32         2.90 o
  -3   3   9        133.77        146.32        25.54 o
  -2   3   9        584.14        622.50        22.51 o
  -1   3   9         16.78         11.77         3.59 o
   0   3   9          6.11          1.99         3.19 o
   1   3   9        147.25        155.22         8.45 o
   2   3   9          0.32         -0.14         1.69 o
   3   3   9         42.81         37.16         3.54 o
  -7   4   9         65.54         64.78         7.70 o
  -6   4   9         61.81         53.43         6.93 o
  -5   4   9          0.02         -2.37         2.37 o
  -4   4   9        294.26        288.59        21.81 o
  -3   4   9         99.69         93.55        10.69 o
  -2   4   9         15.27         12.53         3.67 o
  -1   4   9        369.96        407.88        16.11 o
   0   4   9         33.76         35.70         6.64 o
   1   4   9         80.40         86.70         7.46 o
   2   4   9        114.80        115.56         6.59 o
   3   4   9          6.83          2.08         2.23 o
  -7   5   9        105.75        100.32        11.93 o
  -6   5   9         18.55         21.54         4.61 o
  -5   5   9         58.55         54.88         7.05 o
  -4   5   9         59.26         56.16        12.46 o
  -3   5   9          8.89          8.88         5.59 o
  -2   5   9         58.67         68.30         7.68 o
  -1   5   9          4.36          2.30         2.90 o
   0   5   9          4.92          9.58         3.14 o
   1   5   9         16.32         16.84         4.01 o
   2   5   9         21.70         15.70         3.13 o
   3   5   9          0.31          1.96         5.02 o
  -7   6   9        113.04        118.06        20.32 o
  -6   6   9         93.24        110.34        11.48 o
  -5   6   9         11.95          6.76         3.54 o
  -4   6   9         42.06         45.50         7.29 o
  -3   6   9        405.87        393.76        19.43 o
  -2   6   9          0.16          1.79         3.18 o
  -1   6   9          0.00         -2.60         2.60 o
   0   6   9        726.10        731.73        23.19 o
   1   6   9         37.55         33.24         6.26 o
   2   6   9         23.21         16.09         4.52 o
  -6   7   9         86.36         89.32        10.34 o
  -5   7   9         17.44         15.41         4.62 o
  -4   7   9          0.01         -3.12         3.28 o
  -3   7   9          6.08          5.61         4.02 o
  -2   7   9         17.28         11.81         4.63 o
  -1   7   9         70.95         65.60         7.53 o
   0   7   9         40.42         25.79         6.24 o
   1   7   9          0.56         -2.72         2.96 o
   2   7   9          2.36         11.84         5.75 o
  -6   8   9         49.42         51.11        13.15 o
  -5   8   9          0.15          0.72         5.83 o
  -4   8   9         74.88         68.47         9.15 o
  -3   8   9        141.06        164.67        12.31 o
  -2   8   9          0.33         -3.12         3.12 o
  -1   8   9        118.07        125.48        11.93 o
   0   8   9        145.49        153.31        11.77 o
   1   8   9          9.91          7.47         7.47 o
  -5   9   9        512.03        549.30        38.26 o
  -4   9   9         96.13         78.50        10.40 o
  -3   9   9         64.07         70.26         9.39 o
  -2   9   9        333.40        364.15        27.93 o
  -1   9   9         32.60         44.97         7.47 o
   0   9   9         22.66         17.93         8.37 o
   1   9   9         41.40         35.87        14.94 o
  -4  10   9          5.17          5.08         6.58 o
  -3  10   9          0.03          0.72         3.84 o
  -2  10   9          0.25          3.82         5.55 o
  -1  10   9          0.35          8.97         5.98 o
  -6   0  10        235.36        265.77        19.32 o
  -5   0  10          4.73          7.41         3.98 o
  -4   0  10         17.99         13.15        10.16 o
  -3   0  10       1135.28       1163.17        70.84 o
  -2   0  10         42.19         36.95         8.67 o
  -1   0  10          6.07          6.94         4.67 o
   0   0  10        228.64        280.13        19.30 o
  -6   1  10        105.01        132.80        21.29 o
  -5   1  10          0.97          1.24         3.32 o
  -4   1  10         49.77         49.21        13.30 o
  -3   1  10         18.82         15.09         6.55 o
  -2   1  10         58.93         52.43         6.89 o
  -1   1  10          4.40          1.51         3.24 o
   0   1  10         30.76         25.05         4.91 o
   1   1  10         11.78          9.56         7.47 o
  -6   2  10          9.81         16.22         4.46 o
  -5   2  10         85.54        103.06        10.35 o
  -4   2  10          1.89          0.58         4.00 o
  -3   2  10         78.40         52.17        10.94 o
  -2   2  10          0.86          0.00         2.51 o
  -1   2  10        371.85        381.23        16.22 o
   0   2  10         63.64         50.35         6.73 o
   1   2  10        183.66        181.70        23.61 o
  -6   3  10        102.48        101.22        11.25 o
  -5   3  10        236.02        264.61        16.33 o
  -4   3  10         27.71         17.61         6.75 o
  -3   3  10         20.69         15.33         6.73 o
  -2   3  10         41.26         27.73         6.64 o
  -1   3  10        131.30        164.69        12.64 o
   0   3  10        237.04        236.51        14.34 o
   1   3  10         13.04         20.03         8.97 o
  -6   4  10         40.23         33.92        12.40 o
  -5   4  10        159.59        174.05        15.65 o
  -4   4  10         63.49         58.83        12.12 o
  -3   4  10          4.13         -2.20         3.25 o
  -2   4  10        310.60        331.88        15.50 o
  -1   4  10        569.16        587.14        21.29 o
   0   4  10         93.51         90.27        20.03 o
  -5   5  10          5.82          3.48         5.36 o
  -4   5  10        415.07        462.99        28.73 o
  -3   5  10         38.46         50.17         8.53 o
  -2   5  10        683.22        733.90        24.91 o
  -1   5  10         35.80         41.14         7.11 o
   0   5  10        131.70        149.71        20.62 o
  -5   6  10         15.94         26.51         6.96 o
  -4   6  10         56.01         87.58        18.83 o
  -3   6  10        380.16        399.86        20.88 o
  -2   6  10          1.63          4.53         4.30 o
  -1   6  10         22.38         16.44         5.28 o
  -3   7  10          5.72          0.30         5.98 o
                                                
